# Supplementary material for: Single-molecule visualization of ATP-induced dynamics of the subunit composition of an ECF transporter complex under turnover conditions
Source: Nat Commun. 2025 May 13;16:4448. doi: 10.1038/s41467-025-59674-6 (PMC12075633; doi:10.1038/s41467-025-59674-6)
Supplement: Supplementary file 4 — Source Data [file 41467_2025_59674_MOESM4_ESM.xlsx]

## Sheet: Fig. 1c
C-Sensor				H-Sensor
Bursts	E	S		Bursts	E	S
1	0.524432	0.528895		1	0.690365	0.497319
2	0.122523	0.96116		2	0.265235	0.481999
3	0.435199	0.546389		3	0.53794	0.635237
4	0.519238	0.414316		4	0.678446	0.0932682
5	0.335323	0.402857		5	0.629588	0.477056
6	0.0266793	0.895406		6	0.515814	0.573991
7	0.107024	0.975045		7	0.00594743	0.957654
8	0.51007	0.455391		8	0.741028	0.2624
9	0.596631	0.643597		9	0.658565	0.185695
10	0.621172	0.486239		10	0.0995005	0.974204
11	0.252585	0.548077		11	0.0720006	0.744341
12	0.351783	0.259264		12	0.608499	0.673987
13	0.509614	0.129484		13	0.323577	0.751503
14	0.621302	0.631755		14	0.0153872	0.800239
15	0.785611	0.670299		15	0.457049	0.403891
16	0.754504	0.442126		16	0.0522897	0.944596
17	0.660774	0.359776		17	0.583581	0.341327
18	0.401727	0.465318		18	0.0667795	0.990793
19	0.00526702	0.97739		19	0.0555772	0.764827
20	0.448696	0.220153		20	0.359559	0.580914
21	0.810474	0.0708416		21	0.503629	0.547972
22	0.634455	0.391119		22	0.592975	0.0203897
23	0.302745	0.44411		23	0.646069	0.481078
24	0.737597	0.225416		24	0.794742	0.668465
25	0.338349	0.794351		25	0.625281	0.0272378
26	0.13569	0.22835		26	0.951506	0.0186774
27	0.0150761	0.949587		27	0.683772	0.588114
28	0.674785	0.0566513		28	0.0220149	0.976718
29	0.609202	0.439799		29	0.747583	0.603745
30	0.274386	0.866325		30	0.493095	0.31795
31	0.198892	0.830775		31	0.0227614	0.951888
32	0.0576358	0.987181		32	0.674426	0.39725
33	0.505395	0.558421		33	0.75218	0.0326163
34	0.447837	0.528213		34	0.119683	0.990875
35	0.657102	0.435771		35	0.480409	0.428002
36	0.054953	0.531829		36	0.788846	0.178011
37	0.597384	0.225143		37	0.44671	0.570954
38	0.776165	0.519458		38	0.121639	0.42911
39	0.317524	0.677989		39	0.651601	0.705462
40	0.833471	0.48592		40	0.830434	0.299818
41	0.744583	0.200889		41	0.632799	0.842086
42	0.526109	0.59333		42	0.659817	0.480611
43	0.533415	0.4289		43	0.0584901	0.584907
44	0.459277	0.426284		44	0.70175	0.601361
45	0.561624	0.337163		45	0.0443182	0.821357
46	0.335528	0.118003		46	0.407193	0.726422
47	0.152126	0.744651		47	0.0523184	0.971168
48	0.00108623	0.975717		48	0.415354	0.800567
49	0.371619	0.659816		49	0.183018	0.777978
50	0.354112	0.664242		50	0.636747	0.517784
51	0.478431	0.247237		51	0.868516	0.57492
52	0.6722	0.538823		52	0.875233	0.713732
53	0.227647	0.257049		53	0.816182	0.741698
54	0.633783	0.0800801		54	0.680991	0.494426
55	0.549768	0.0950705		55	0.655906	0.469059
56	0.570351	0.496793		56	0.238224	0.914255
57	0.750229	0.126296		57	0.229698	0.860802
58	0.25242	0.650069		58	0.108156	0.811352
59	0.0835528	0.968134		59	0.729039	0.0414877
60	0.610681	0.582238		60	0.653025	0.570416
61	0.700741	0.512732		61	0.644262	0.378053
62	0.502424	0.458325		62	0.38415	0.800979
63	0.50503	0.67996		63	0.536154	0.516653
64	0.458028	0.138029		64	0.741782	0.450556
65	0.559416	0.384992		65	0.675955	0.538998
66	0.0110002	0.994595		66	0.767355	0.512818
67	0.689337	0.482811		67	0.559392	0.248369
68	0.57251	0.522781		68	0.831015	0.578479
69	0.655687	0.573093		69	0.559077	0.368764
70	0.11061	0.775954		70	0.682236	0.113323
71	0.0211036	0.984393		71	0.390073	0.274656
72	0.83257	0.421868		72	0.793185	0.518795
73	0.753019	0.558575		73	0.42789	0.775853
74	0.689762	0.709531		74	0.680722	0.575865
75	0.20936	0.478213		75	0.601439	0.567486
76	0.0642862	0.97128		76	0.667942	0.534376
77	0.142929	0.844949		77	0.726804	0.455688
78	0.175718	0.853863		78	0.147833	0.99437
79	0.296067	0.686535		79	0.951365	0.0551373
80	0.408537	0.547586		80	0.0581992	0.945321
81	0.628893	0.601326		81	0.777719	0.60327
82	0.515321	0.310668		82	0.716348	0.0598128
83	0.155672	0.450839		83	0.406796	0.481799
84	0.504619	0.427344		84	0.428591	0.706732
85	0.469982	0.597519		85	0.556058	0.555003
86	0.284702	0.237958		86	0.0311314	0.986629
87	0.142736	0.569928		87	0.0906702	0.999593
88	0.556082	0.313899		88	0.434436	0.70453
89	0.577625	0.479013		89	0.292796	0.319393
90	0.628712	0.434802		90	0.795905	0.642317
91	0.0274179	0.982013		91	0.807921	0.313568
92	0.781415	0.34892		92	0.699953	0.620593
93	0.0413264	0.773294		93	0.056496	0.952219
94	0.0712008	0.115263		94	0.360682	0.69331
95	0.514366	0.152434		95	0.40256	0.654115
96	0.0121344	0.99939		96	0.97292	0.0370644
97	0.791658	0.544395		97	0.704106	0.0372634
98	0.663771	0.375963		98	0.630808	0.354229
99	0.455865	0.390754		99	0.547119	0.237852
100	0.0828334	0.945857		100	0.638605	0.337707
101	0.427461	0.338531		101	0.299336	0.823017
102	0.675589	0.0638712		102	0.0962591	0.72987
103	0.25933	0.461983		103	0.774741	0.278864
104	0.0163234	0.930326		104	0.692422	0.491156
105	0.558145	0.446956		105	0.588165	0.614887
106	0.530425	0.585141		106	0.0134699	0.995707
107	0.617943	0.44382		107	0.0232083	0.988943
108	0.0269212	0.986383		108	0.425483	0.397217
109	0.282599	0.146341		109	0.91066	0.54431
110	0.419703	0.439218		110	0.625982	0.501919
111	0.597921	0.526585		111	0.660874	0.166799
112	0.40717	0.456901		112	0.0295995	0.118408
113	0.505425	0.351201		113	0.282731	0.6893
114	0.0649258	0.937794		114	0.786238	0.62856
115	0.457267	0.358712		115	0.721466	0.0933415
116	0.668275	0.514578		116	0.705848	0.570441
117	0.659851	0.518156		117	0.484265	0.575089
118	0.319495	0.427123		118	0.606577	0.474794
119	0.840029	0.100834		119	0.425862	0.37825
120	0.687207	0.590304		120	0.0497437	0.980613
121	0.220964	0.65477		121	0.72855	0.547449
122	0.570464	0.0332501		122	0.777006	0.43399
123	0.454582	0.361336		123	0.640054	0.563752
124	0.378447	0.511936		124	0.921082	0.543145
125	0.537048	0.504635		125	0.652825	0.249874
126	0.0438037	0.552819		126	0.947531	0.545806
127	0.47613	0.459095		127	0.216813	0.0389728
128	0.0163012	0.951296		128	0.740741	0.0596494
129	0.530887	0.392831		129	0.724412	0.46602
130	0.330668	0.530784		130	0.56915	0.559019
131	0.616201	0.483486		131	0.52071	0.774717
132	0.777434	0.504153		132	0.653269	0.0875899
133	0.595517	0.485742		133	0.0641256	0.989937
134	0.399284	0.421289		134	0.024467	0.978874
135	0.203624	0.666847		135	0.0979836	0.465724
136	0.585945	0.410984		136	0.620586	0.57951
137	0.701372	0.557269		137	0.407719	0.222732
138	0.725995	0.480294		138	0.645782	0.457097
139	0.820419	0.499072		139	0.778268	0.351211
140	0.842506	0.199758		140	0.610238	0.461465
141	0.292929	0.522154		141	0.783314	0.436751
142	0.551913	0.425963		142	0.708056	0.529305
143	0.645227	0.486999		143	0.519217	0.448163
144	0.0193363	0.94058		144	0.103129	0.893794
145	0.690141	0.315805		145	0.649611	0.461717
146	0.708293	0.519096		146	0.920897	0.743827
147	0.17013	0.719632		147	0.837861	0.463854
148	0.135682	0.995188		148	0.605655	0.405546
149	0.503912	0.428291		149	0.639818	0.506654
150	0.448732	0.260792		150	0.0965472	0.994192
151	0.164921	0.568314		151	0.00800086	0.92035
152	0.46675	0.559734		152	0.0240947	0.994613
153	0.101584	0.261148		153	0.671543	0.294709
154	0.244799	0.731437		154	0.554559	0.176238
155	0.689327	0.709365		155	0.0234568	0.985674
156	0.26277	0.647889		156	0.275737	0.660216
157	0.00424789	0.892187		157	0.204199	0.808812
158	0.202893	0.796875		158	0.623314	0.318243
159	0.148768	0.551939		159	0.680325	0.373828
160	0.446693	0.494114		160	0.0313603	0.978471
161	0.249559	0.530306		161	0.55084	0.768965
162	0.518975	0.436864		162	0.221292	0.865264
163	0.154075	0.395768		163	0.0532074	0.965835
164	0.667539	0.565893		164	0.336177	0.824663
165	0.549816	0.218274		165	0.859471	0.364157
166	0.549948	0.53953		166	0.173957	0.717793
167	0.155079	0.518846		167	0.812941	0.489674
168	0.540339	0.544849		168	0.663395	0.3962
169	0.497364	0.76423		169	0.783348	0.453895
170	0.498709	0.481063		170	0.647123	0.450362
171	0.451068	0.456573		171	0.544699	0.293707
172	0.389088	0.17747		172	0.186785	0.43387
173	0.201946	0.394607		173	0.359927	0.65317
174	0.548121	0.328872		174	0.53311	0.526994
175	0.608134	0.604897		175	0.698122	0.194966
176	0.651766	0.591838		176	0.30363	0.56772
177	0.168858	0.791602		177	0.042105	0.0536733
178	0.279955	0.610816		178	0.0624384	0.920056
179	0.430519	0.641552		179	0.6921	0.630815
180	0.452334	0.549325		180	0.703765	0.42235
181	0.53485	0.555964		181	0.5636	0.413235
182	0.0409984	0.988667		182	0.402032	0.047469
183	0.132271	0.0498331		183	0.683044	0.494955
184	0.00356407	0.988827		184	0.269265	0.623722
185	0.369053	0.808557		185	0.169259	0.495824
186	0.197766	0.462342		186	0.706077	0.289321
187	0.0350103	0.441239		187	0.725557	0.449168
188	0.598844	0.181273		188	0.650806	0.471425
189	0.983625	0.496999		189	0.0237154	0.508759
190	0.481197	0.627122		190	0.0550243	0.998102
191	0.346147	0.0735061		191	0.183453	0.0493389
192	0.446101	0.280683		192	0.662966	0.378667
193	0.0807976	0.495464		193	0.512959	0.512662
194	0.503173	0.595235		194	0.744387	0.600908
195	0.196374	0.653325		195	0.57228	0.511663
196	0.0633368	0.953733		196	0.652437	0.412647
197	0.501443	0.445347		197	0.256849	0.748471
198	0.348042	0.555259		198	0.561542	0.460605
199	0.552375	0.4355		199	0.665009	0.481565
200	0.203456	0.68373		200	0.0504548	0.980799
201	0.00459661	0.61873		201	0.444111	0.559906
202	0.124286	0.561592		202	0.547352	0.0801168
203	0.0361504	0.750393		203	0.144072	0.92924
204	0.668018	0.308856		204	0.811561	0.642204
205	0.239396	0.104292		205	0.429278	0.690991
206	0.0257947	0.979907		206	0.0514027	0.564455
207	0.817425	0.0266179		207	0.765305	0.0596096
208	0.752695	0.414035		208	0.0938514	0.702915
209	0.865953	0.157266		209	0.697587	0.36368
210	0.28776	0.525875		210	0.58987	0.698299
211	0.659338	0.233438		211	0.676775	0.425853
212	0.218987	0.0774663		212	0.0210417	0.994106
213	0.619325	0.447386		213	0.523516	0.644245
214	0.0204466	0.991983		214	0.689473	0.61717
215	0.454434	0.469592		215	0.671468	0.53725
216	0.211058	0.747081		216	0.502357	0.548882
217	0.00456071	0.586586		217	0.686374	0.486632
218	0.322896	0.536001		218	0.739823	0.353161
219	0.6197	0.46898		219	0.645994	0.495562
220	0.596313	0.403893		220	0.212818	0.76401
221	0.0306636	0.895124		221	0.247422	0.776518
222	0.326229	0.342917		222	0.687515	0.534905
223	0.564964	0.597602		223	0.00524087	0.959321
224	0.0081617	0.937821		224	0.840455	0.316267
225	0.653993	0.543914		225	0.0292853	0.606445
226	0.782286	0.569208		226	0.679433	0.650044
227	0.703877	0.376563		227	0.130166	0.988106
228	0.172079	0.06884		228	0.904016	0.306833
229	0.303527	0.0774637		229	0.610822	0.504171
230	0.843122	0.770452		230	0.325472	0.585343
231	0.0213395	0.970296		231	0.50058	0.406556
232	0.0846596	0.989576		232	0.850966	0.292372
233	0.508856	0.514195		233	0.451389	0.702023
234	0.200897	0.085512		234	0.0282539	0.98794
235	0.397616	0.404949		235	0.859918	0.0359854
236	0.584386	0.541159		236	0.331268	0.667063
237	0.802675	0.486144		237	0.421931	0.68801
238	0.670888	0.626776		238	0.758941	0.266845
239	0.0564134	0.705252		239	0.619577	0.315767
240	0.849201	0.450362		240	0.892734	0.312526
241	0.392678	0.671628		241	0.414665	0.111042
242	0.26723	0.282074		242	0.0155648	0.995363
243	0.579475	0.513578		243	0.0583617	0.964457
244	0.609596	0.370444		244	0.471916	0.645543
245	0.124103	0.901864		245	0.251819	0.396281
246	0.775717	0.093359		246	0.746435	0.557847
247	0.0992	0.98294		247	0.32815	0.800508
248	0.611223	0.408608		248	0.59886	0.577586
249	0.0835808	0.964402		249	0.455188	0.366125
250	0.0281725	0.943223		250	0.0760223	0.615702
251	0.787453	0.406105		251	0.738291	0.388087
252	0.669481	0.401439		252	0.675411	0.567257
253	0.587814	0.0600784		253	0.899154	0.0128051
254	0.655216	0.526055		254	0.71397	0.55511
255	0.637816	0.502312		255	0.710824	0.582125
256	0.163085	0.836553		256	0.623657	0.542519
257	0.043044	0.974377		257	0.0143295	0.0444964
258	0.00717393	0.999529		258	0.0309303	0.93822
259	0.524824	0.367606		259	0.288619	0.752745
260	0.137512	0.617254		260	0.297081	0.0445839
261	0.0417053	0.69857		261	0.664776	0.630716
262	0.424371	0.492266		262	0.752305	0.528926
263	0.724406	0.0239403		263	0.826388	0.705287
264	0.568448	0.355496		264	0.64488	0.542397
265	0.261217	0.722181		265	0.56953	0.495812
266	0.248923	0.349014		266	0.853454	0.0594943
267	0.10397	0.611507		267	0.284609	0.726968
268	0.615505	0.266363		268	0.576741	0.482536
269	0.228642	0.809503		269	0.55355	0.285116
270	0.0130265	0.957389		270	0.756178	0.663425
271	0.548402	0.303745		271	0.555852	0.37281
272	0.652086	0.551626		272	0.652753	0.465241
273	0.443991	0.503107		273	0.298977	0.730651
274	0.25061	0.516963		274	0.0633279	0.786085
275	0.387053	0.637297		275	0.920238	0.088541
276	0.000906312	0.942171		276	0.328326	0.19576
277	0.0502031	0.995503		277	0.758457	0.538477
278	0.0509686	0.990191		278	0.939331	0.375112
279	0.551722	0.582569		279	0.0642775	0.993385
280	0.0535241	0.995557		280	0.0572301	0.506396
281	0.0174781	0.929155		281	0.201203	0.623458
282	0.526147	0.283684		282	0.202748	0.51048
283	0.354965	0.0812726		283	0.671726	0.347073
284	0.281897	0.406748		284	0.39412	0.684686
285	0.564685	0.0323956		285	0.568928	0.541016
286	0.0220069	0.979462		286	0.763009	0.522669
287	0.621149	0.152815		287	0.555403	0.542555
288	0.060496	0.981623		288	0.923961	0.421428
289	0.400055	0.0302681		289	0.799406	0.664012
290	0.546418	0.320315		290	0.717621	0.340313
291	0.565647	0.28843		291	0.597988	0.444419
292	0.448896	0.198061		292	0.638177	0.42193
293	0.118942	0.46161		293	0.605758	0.285103
294	0.175249	0.700892		294	0.428816	0.489845
295	0.0890717	0.871237		295	0.599562	0.639824
296	0.0477814	0.999275		296	0.557815	0.540763
297	0.504381	0.559232		297	0.179691	0.799937
298	0.234634	0.50236		298	0.32969	0.666295
299	0.938484	0.114971		299	0.760328	0.382369
300	0.665303	0.231997		300	0.564866	0.520415
301	0.0266394	0.989571		301	0.0735321	0.887643
302	0.345267	0.658053		302	0.539904	0.514908
303	0.0952778	0.949129		303	0.695518	0.346746
304	0.253801	0.782724		304	0.543869	0.519921
305	0.0665463	0.641039		305	0.720117	0.417173
306	0.365256	0.101731		306	0.653856	0.472554
307	0.0228705	0.995539		307	0.0897435	0.806715
308	0.617192	0.527523		308	0.742191	0.5587
309	0.875179	0.0215757		309	0.602364	0.501917
310	0.462061	0.598001		310	0.0112261	0.990497
311	0.566802	0.411581		311	0.830034	0.5248
312	0.00698826	0.639356		312	0.870789	0.317075
313	0.472113	0.0535524		313	0.505136	0.402585
314	0.00564017	0.926079		314	0.599498	0.0230062
315	0.381967	0.270635		315	0.611225	0.574518
316	0.108836	0.900135		316	0.350393	0.516745
317	0.986764	0.104548		317	0.592015	0.382586
318	0.622127	0.364288		318	0.677632	0.520159
319	0.182992	0.0881896		319	0.946787	0.307404
320	0.602044	0.408933		320	0.711582	0.468716
321	0.0207182	0.981971		321	0.575955	0.514752
322	0.629569	0.286991		322	0.334862	0.130774
323	0.472328	0.589921		323	0.057363	0.995364
324	0.492299	0.247249		324	0.729167	0.354753
325	0.47152	0.544204		325	0.7195	0.38399
326	0.0630619	0.995753		326	0.653668	0.572599
327	0.475174	0.514537		327	0.538945	0.540237
328	0.731763	0.665636		328	0.721978	0.489881
329	0.34967	0.07865		329	0.369015	0.69693
330	0.602344	0.214256		330	0.660097	0.431362
331	0.476523	0.517194		331	0.727859	0.565964
332	0.533192	0.365381		332	0.0730435	0.878171
333	0.562212	0.350769		333	0.51325	0.62743
334	0.0298635	0.985741		334	0.178609	0.837189
335	0.29807	0.635237		335	0.220786	0.5152
336	0.670545	0.329174		336	0.014502	0.945354
337	0.580098	0.60836		337	0.862219	0.393718
338	0.533378	0.455635		338	0.746363	0.439652
339	0.695343	0.463447		339	0.557018	0.61497
340	0.676413	0.501073		340	0.617686	0.605644
341	0.0262407	0.972135		341	0.567583	0.51084
342	0.296528	0.605649		342	0.525828	0.0204258
343	0.44528	0.482177		343	0.69306	0.526431
344	0.714286	0.452394		344	0.189279	0.834015
345	0.620735	0.258293		345	0.0404038	0.989648
346	0.625837	0.436248		346	0.839255	0.303077
347	0.583544	0.58158		347	0.801837	0.437164
348	0.636959	0.511336		348	0.0375698	0.958903
349	0.671877	0.624808		349	0.311769	0.536069
350	0.677127	0.420097		350	0.0247223	0.0459225
351	0.947797	0.490114		351	0.652094	0.44803
352	0.00237877	0.996248		352	0.263308	0.33045
353	0.817731	0.0795096		353	0.000961178	0.998519
354	0.481167	0.536402		354	0.45278	0.0434165
355	0.102075	0.996681		355	0.569054	0.572794
356	0.520328	0.493384		356	0.0193071	0.999148
357	0.573974	0.337515		357	0.654463	0.377299
358	0.157586	0.736747		358	0.217886	0.790752
359	0.650139	0.321901		359	0.331842	0.0697691
360	0.368338	0.267625		360	0.337812	0.606441
361	0.0245705	0.977671		361	0.644394	0.248038
362	0.260584	0.514883		362	0.585837	0.468678
363	0.151071	0.634828		363	0.223683	0.0904723
364	0.865344	0.175791		364	0.101467	0.180902
365	0.0635008	0.90572		365	0.738162	0.35761
366	0.316667	0.257691		366	0.0138307	0.996637
367	0.577723	0.570238		367	0.586255	0.399215
368	0.745123	0.0959899		368	0.0954429	0.993518
369	0.0453286	0.866535		369	0.756124	0.603007
370	0.311068	0.0389455		370	0.67658	0.647172
371	0.0414912	0.944023		371	0.70303	0.402767
372	0.0913714	0.99546		372	0.950973	0.372028
373	0.502542	0.442581		373	0.0500688	0.851975
374	0.591646	0.611103		374	0.733504	0.513335
375	0.478579	0.559916		375	0.00254142	0.242271
376	0.766996	0.471415		376	0.0224866	0.556181
377	0.541433	0.501647		377	0.0949396	0.795456
378	0.224028	0.557598		378	0.434991	0.351641
379	0.0778581	0.98911		379	0.27539	0.348821
380	0.314446	0.607981		380	0.542182	0.49151
381	0.343313	0.282866		381	0.683077	0.645067
382	0.529231	0.0821563		382	0.668781	0.11431
383	0.257183	0.608116		383	0.627032	0.593823
384	0.723004	0.369191		384	0.304423	0.620239
385	0.209774	0.0252675		385	0.500881	0.0971258
386	0.014913	0.455895		386	0.750661	0.52201
387	0.609872	0.0802453		387	0.113481	0.954653
388	0.883399	0.493524		388	0.00807837	0.980494
389	0.638337	0.209964		389	0.733133	0.434601
390	0.707845	0.795174		390	0.441945	0.678859
391	0.0219529	0.124016		391	0.00741122	0.978151
392	0.0249058	0.960472		392	0.370083	0.2334
393	0.432853	0.468225		393	0.166412	0.382033
394	0.616074	0.394358		394	0.827796	0.60265
395	0.170615	0.898618		395	0.835117	0.403244
396	0.0761771	0.745345		396	0.666681	0.441662
397	0.511029	0.14395		397	0.625294	0.648521
398	0.525315	0.458768		398	0.358861	0.504698
399	0.476021	0.622492		399	0.812297	0.550819
400	0.834276	0.685974		400	0.19061	0.83856
401	0.877447	0.619272		401	0.609418	0.463003
402	0.0404686	0.325995		402	0.690639	0.532596
403	0.608736	0.470414		403	0.762911	0.44594
404	0.0541332	0.958428		404	0.810881	0.567542
405	0.00912457	0.551857		405	0.592888	0.555421
406	0.384559	0.431884		406	0.577049	0.504725
407	0.442316	0.402242		407	0.27414	0.357848
408	0.650548	0.57918		408	0.694203	0.0450483
409	0.80643	0.460916		409	0.713321	0.510921
410	0.588393	0.506418		410	0.0297143	0.516319
411	0.648726	0.499359		411	0.610872	0.508778
412	0.398807	0.393573		412	0.507829	0.441487
413	0.716926	0.516304		413	0.727556	0.386439
414	0.0408934	0.951878		414	0.963865	0.10367
415	0.406423	0.608323		415	0.164169	0.678634
416	0.381999	0.470098		416	0.0452081	0.745371
417	0.104618	0.858614		417	0.863376	0.431503
418	0.56542	0.0678658		418	0.696752	0.488468
419	0.537727	0.0836286		419	0.686843	0.390921
420	0.157495	0.473914		420	0.666512	0.471682
421	0.444761	0.362819		421	0.773964	0.335736
422	0.481691	0.343628		422	0.566434	0.661149
423	0.317579	0.0706021		423	0.685446	0.437878
424	0.770107	0.14919		424	0.580467	0.29631
425	0.586659	0.229309		425	0.593245	0.642571
426	0.746039	0.559882		426	0.661729	0.246978
427	0.0489847	0.267695		427	0.117785	0.738902
428	0.0316821	0.950897		428	0.60099	0.124138
429	0.575729	0.315194		429	0.0512992	0.970859
430	0.156521	0.707703		430	0.199227	0.728325
431	0.546834	0.44432		431	0.53995	0.33769
432	0.89897	0.732814		432	0.290792	0.726929
433	0.723068	0.40201		433	0.262808	0.680224
434	0.354231	0.174266		434	0.698039	0.560904
435	0.578531	0.486018		435	0.504987	0.396829
436	0.233313	0.685354		436	0.523948	0.229544
437	0.578674	0.284218		437	0.618885	0.436404
438	0.54284	0.412377		438	0.683271	0.406203
439	0.452237	0.2265		439	0.0473077	0.99343
440	0.157303	0.25873		440	0.512837	0.681095
441	0.738919	0.38102		441	0.739682	0.522762
442	0.272372	0.689077		442	0.602719	0.647514
443	0.0575238	0.869607		443	0.077976	0.996101
444	0.191389	0.648199		444	0.691068	0.383886
445	0.606933	0.50544		445	0.448628	0.593857
446	0.0278028	0.970723		446	0.418663	0.433006
447	0.436196	0.595263		447	0.0236067	0.994673
448	0.691707	0.397531		448	0.613245	0.509248
449	0.199859	0.144853		449	0.858609	0.579626
450	0.696311	0.489251		450	0.000744369	0.992267
451	0.330926	0.292119		451	0.0558808	0.695664
452	0.660891	0.53817		452	0.66475	0.17428
453	0.615414	0.331045		453	0.627117	0.218855
454	0.038132	0.790772		454	0.752317	0.433121
455	0.782223	0.368774		455	0.709597	0.431175
456	0.708908	0.0518869		456	0.635679	0.0716976
457	0.758638	0.42626		457	0.873278	0.0255082
458	0.587186	0.530731		458	0.271223	0.816382
459	0.436929	0.35564		459	0.307705	0.809683
460	0.488132	0.841768		460	0.443021	0.379731
461	0.371714	0.529493		461	0.652431	0.577807
462	0.00302593	0.965671		462	0.530226	0.907559
463	0.0241713	0.996498		463	0.164287	0.946402
464	0.272037	0.538681		464	0.0437432	0.978648
465	0.657481	0.502391		465	0.240772	0.650151
466	0.725108	0.38194		466	0.493373	0.650221
467	0.0601198	0.509646		467	0.810272	0.47144
468	0.635023	0.392638		468	0.573168	0.331306
469	0.490592	0.400312		469	0.786008	0.492996
470	0.549692	0.495894		470	0.702592	0.742829
471	0.312053	0.59404		471	0.397602	0.037199
472	0.441163	0.491839		472	0.166334	0.0487905
473	0.233432	0.585389		473	0.592091	0.502286
474	0.440211	0.485493		474	0.206251	0.117043
475	0.706144	0.652472		475	0.59484	0.464689
476	0.445713	0.395527		476	0.335186	0.133185
477	0.541356	0.0306311		477	0.297885	0.625052
478	0.489025	0.0623185		478	0.726384	0.482079
479	0.399817	0.350199		479	0.865107	0.246707
480	0.506177	0.735199		480	0.499348	0.64008
481	0.541542	0.60691		481	0.844165	0.174848
482	0.0663445	0.996985		482	0.0602613	0.988754
483	0.0683778	0.785489		483	0.675777	0.0541551
484	0.270566	0.708215		484	0.749409	0.591207
485	0.494036	0.391061		485	0.323368	0.852204
486	0.581346	0.42434		486	0.402963	0.715075
487	0.383423	0.376282		487	0.278679	0.0497433
488	0.524305	0.499164		488	0.0242752	0.961288
489	0.812732	0.43127		489	0.498807	0.594156
490	0.455146	0.379932		490	0.549078	0.661719
491	0.737555	0.4904		491	0.633623	0.545096
492	0.657073	0.63683		492	0.745458	0.0775408
493	0.0303278	0.345756		493	0.329469	0.857331
494	0.527182	0.383849		494	0.192206	0.824826
495	0.0179205	0.389282		495	0.675721	0.53442
496	0.723422	0.425339		496	0.81177	0.342857
497	0.628478	0.502922		497	0.0163411	0.967302
498	0.833471	0.478061		498	0.0146836	0.962582
499	0.732513	0.275403		499	0.612291	0.115449
500	0.124108	0.884778		500	0.625434	0.420752
501	0.554257	0.436162		501	0.600927	0.378789
502	0.749658	0.468853		502	0.877831	0.575702
503	0.0188927	0.993551		503	0.00272646	0.968667
504	0.421226	0.546099		504	0.439392	0.587215
505	0.584038	0.629867		505	0.676691	0.553015
506	0.323097	0.573608		506	0.502556	0.310397
507	0.84655	0.544345		507	0.64962	0.675145
508	0.725793	0.413475		508	0.492577	0.535903
509	0.75082	0.49517		509	0.686913	0.236213
510	0.255214	0.324707		510	0.596245	0.604514
511	0.789953	0.273552		511	0.317483	0.605622
512	0.685036	0.408735		512	0.0106922	0.948689
513	0.569479	0.667514		513	0.176051	0.800969
514	0.0115682	0.957221		514	0.647633	0.621183
515	0.659713	0.194046		515	0.577274	0.560512
516	0.167536	0.644345		516	0.885737	0.334647
517	0.618621	0.510215		517	0.716163	0.514956
518	0.609287	0.547046		518	0.711372	0.585622
519	0.0577595	0.56902		519	0.64196	0.440297
520	0.162907	0.491455		520	0.74319	0.375288
521	0.501982	0.644184		521	0.632762	0.604743
522	0.667584	0.633683		522	0.447266	0.346283
523	0.6887	0.517175		523	0.975994	0.330846
524	0.687354	0.334935		524	0.495749	0.553989
525	0.726533	0.446579		525	0.635228	0.18631
526	0.598574	0.199587		526	0.638577	0.281071
527	0.543101	0.44042		527	0.0608977	0.96307
528	0.459109	0.469974		528	0.468098	0.442237
529	0.514286	0.583773		529	0.49802	0.716739
530	0.0654016	0.427874		530	0.713156	0.0572039
531	0.0483815	0.9385		531	0.539042	0.537882
532	0.215387	0.510452		532	0.0281447	0.977709
533	0.720574	0.672861		533	0.681334	0.604181
534	0.658553	0.345137		534	0.00410218	0.998181
535	0.0132685	0.947187		535	0.763982	0.266673
536	0.144593	0.968863		536	0.574862	0.358378
537	0.251627	0.0290316		537	0.107681	0.931135
538	0.0919025	0.483416		538	0.770764	0.430074
539	0.635105	0.547355		539	0.617338	0.472608
540	0.0254124	0.99399		540	0.0224206	0.973837
541	0.216843	0.534715		541	0.63474	0.331369
542	0.54376	0.441327		542	0.707516	0.0749223
543	0.354769	0.547273		543	0.0768579	0.948344
544	0.727258	0.396725		544	0.176523	0.909954
545	0.571112	0.564489		545	0.0953059	0.233827
546	0.825561	0.359195		546	0.718981	0.412977
547	0.769393	0.188916		547	0.755589	0.45618
548	0.0267487	0.800504		548	0.585536	0.567133
549	0.237305	0.666461		549	0.123046	0.967675
550	0.4814	0.400614		550	0.435163	0.552188
551	0.574157	0.467277		551	0.265035	0.234588
552	0.669593	0.422445		552	0.179677	0.821156
553	0.302685	0.00651929		553	0.701723	0.430911
554	0.567538	0.390699		554	0.691416	0.466586
555	0.981886	0.119273		555	0.0188543	0.562453
556	0.570189	0.113459		556	0.550967	0.453654
557	0.899254	0.48933		557	0.702935	0.310585
558	0.085896	0.847424		558	0.714441	0.465063
559	0.568816	0.454269		559	0.652089	0.165736
560	0.637855	0.31655		560	0.674245	0.366587
561	0.750969	0.346167		561	0.792959	0.376751
562	0.0548569	0.847696		562	0.543043	0.310169
563	0.00172002	0.620484		563	0.353454	0.512106
564	0.613964	0.51582		564	0.0810094	0.0604139
565	0.325377	0.479538		565	0.175737	0.582941
566	0.2352	0.082124		566	0.191289	0.864108
567	0.338782	0.478115		567	0.178348	0.835103
568	0.0412032	0.96478		568	0.684729	0.153739
569	0.852495	0.124621		569	0.689991	0.445752
570	0.484638	0.492382		570	0.731668	0.415026
571	0.0574999	0.205558		571	0.283013	0.225778
572	0.30225	0.553318		572	0.917728	0.338717
573	0.345454	0.688576		573	0.794851	0.532609
574	0.48652	0.353049		574	0.804159	0.579957
575	0.230798	0.654844		575	0.538829	0.36598
576	0.622757	0.540723		576	0.327947	0.187854
577	0.793203	0.749904		577	0.619855	0.567718
578	0.651358	0.63906		578	0.198738	0.491463
579	0.597339	0.433257		579	0.587899	0.471125
580	0.522106	0.49608		580	0.085338	0.988891
581	0.44037	0.703577		581	0.0841898	0.993647
582	0.598776	0.469023		582	0.0228259	0.991994
583	0.392752	0.363769		583	0.784024	0.486535
584	0.77736	0.679464		584	0.596193	0.447317
585	0.606483	0.450755		585	0.459277	0.418034
586	0.176019	0.159301		586	0.130701	0.554106
587	0.591638	0.397179		587	0.0974424	0.936995
588	0.62587	0.568261		588	0.186651	0.836887
589	0.615597	0.51119		589	0.695775	0.787546
590	0.959954	0.180769		590	0.338416	0.812922
591	0.420311	0.376292		591	0.24522	0.787512
592	0.0602106	0.934029		592	0.285679	0.64581
593	0.917315	0.0742506		593	0.472889	0.0773443
594	0.996518	0.252685		594	0.718152	0.111154
595	0.501163	0.679437		595	0.17283	0.425671
596	0.775582	0.582133		596	0.119949	0.30291
597	0.984553	0.684661		597	0.585226	0.427802
598	0.442895	0.287277		598	0.633482	0.607636
599	0.0615101	0.697269		599	0.838294	0.572207
600	0.604822	0.265106		600	0.813444	0.567887
601	0.749073	0.466946		601	0.535151	0.438019
602	0.198017	0.694943		602	0.424136	0.700658
603	0.573816	0.401026		603	0.536134	0.4107
604	0.558282	0.36446		604	0.690921	0.113472
605	0.552465	0.231238		605	0.0211839	0.992533
606	0.571825	0.749054		606	0.942525	0.245587
607	0.418142	0.277281		607	0.605102	0.393723
608	0.519369	0.431107		608	0.452453	0.631787
609	0.646964	0.302875		609	0.765668	0.669699
610	0.0149639	0.985988		610	0.68077	0.64186
611	0.182016	0.585593		611	0.379276	0.458846
612	0.131585	0.992994		612	0.0616225	0.823264
613	0.376337	0.5697		613	0.848051	0.449612
614	0.236164	0.680146		614	0.813763	0.312276
615	0.0953961	0.638157		615	0.839382	0.357645
616	0.0170421	0.998179		616	0.555034	0.592883
617	0.55261	0.523677		617	0.0855781	0.988492
618	0.590307	0.621712		618	0.568467	0.480212
619	0.236349	0.293124		619	0.921955	0.0763001
620	0.958435	0.631557		620	0.025826	0.561971
621	0.929907	0.74312		621	0.236978	0.35854
622	0.81353	0.68861		622	0.845863	0.377969
623	0.590316	0.397061		623	0.670175	0.526389
624	0.741239	0.365949		624	0.637422	0.51917
625	0.412469	0.327455		625	0.210585	0.747569
626	0.277616	0.29223		626	0.409071	0.687081
627	0.420171	0.523806		627	0.683824	0.4157
628	0.552921	0.561566		628	0.686173	0.457248
629	0.219914	0.783826		629	0.597353	0.484332
630	0.415401	0.0421376		630	0.586581	0.502592
631	0.70444	0.0143353		631	0.927137	0.380347
632	0.536715	0.544258		632	0.152493	0.0281818
633	0.333901	0.62341		633	0.155162	0.675675
634	0.0923561	0.971073		634	0.840804	0.0304188
635	0.5994	0.515791		635	0.0383086	0.505015
636	0.183853	0.586407		636	0.37269	0.572935
637	0.307585	0.5182		637	0.757651	0.340234
638	0.336109	0.403451		638	0.0145171	0.91262
639	0.738765	0.463361		639	0.810072	0.60932
640	0.705016	0.318634		640	0.957384	0.287163
641	0.684057	0.377504		641	0.862817	0.292095
642	0.0130579	0.99405		642	0.256556	0.40756
643	0.034425	0.91039		643	0.610865	0.540833
644	0.241022	0.661929		644	0.657911	0.0511472
645	0.940448	0.221556		645	0.128972	0.302572
646	0.745025	0.50025		646	0.519375	0.685323
647	0.408166	0.0848829		647	0.587931	0.330039
648	0.1764	0.832353		648	0.410297	0.131915
649	0.436478	0.224939		649	0.72286	0.550491
650	0.00282212	0.985122		650	0.291439	0.813209
651	0.6411	0.434852		651	0.383914	0.582482
652	0.58885	0.277956		652	0.677779	0.672584
653	0.747156	0.512483		653	0.753742	0.234082
654	0.546482	0.613326		654	0.0608106	0.660268
655	0.0370111	0.827413		655	0.15055	0.953691
656	0.102628	0.672357		656	0.983609	0.0395359
657	0.903065	0.40259		657	0.601205	0.543923
658	0.438474	0.757639		658	0.072709	0.658647
659	0.0143641	0.978951		659	0.561548	0.621754
660	0.511441	0.205594		660	0.00209793	0.986427
661	0.59095	0.625446		661	0.495452	0.0792803
662	0.205763	0.60428		662	0.746846	0.0925437
663	0.650589	0.248583		663	0.717448	0.150529
664	0.635428	0.557264		664	0.387712	0.0962994
665	0.323474	0.557332		665	0.663406	0.568334
666	0.440513	0.599467		666	0.135355	0.75514
667	0.112215	0.787797		667	0.801946	0.591233
668	0.344698	0.610531		668	0.727235	0.379335
669	0.0344686	0.995394		669	0.0628361	0.999295
670	0.731935	0.484802		670	0.491348	0.0213156
671	0.7449	0.476419		671	0.80233	0.0377137
672	0.533322	0.46685		672	0.815122	0.437292
673	0.0197545	0.992816		673	0.270928	0.800721
674	0.0666334	0.0115549		674	0.716729	0.249951
675	0.466179	0.566102		675	0.34623	0.506718
676	0.334735	0.683549		676	0.109586	0.980103
677	0.721696	0.634523		677	0.748185	0.703632
678	0.797444	0.119535		678	0.456385	0.675533
679	0.0392331	0.989175		679	0.771001	0.296085
680	0.629486	0.399956		680	0.174447	0.882749
681	0.439504	0.565522		681	0.0269944	0.997892
682	0.509778	0.562163		682	0.72124	0.437984
683	0.654468	0.514139		683	0.516651	0.593394
684	0.366929	0.200542		684	0.703005	0.569965
685	0.133632	0.998465		685	0.600735	0.605131
686	0.226693	0.0499166		686	0.62673	0.503591
687	0.432498	0.587671		687	0.332916	0.558994
688	0.0290291	0.904332		688	0.114174	0.149428
689	0.0834868	0.974304		689	0.673552	0.396302
690	0.0883262	0.895397		690	0.0241531	0.0588746
691	0.515783	0.0533435		691	0.687229	0.636762
692	0.719701	0.550986		692	0.25857	0.291249
693	0.650696	0.497096		693	0.00755428	0.998167
694	0.52865	0.132777		694	0.53354	0.5202
695	0.752927	0.429218		695	0.893853	0.427291
696	0.179946	0.850872		696	0.275695	0.995771
697	0.487968	0.449559		697	0.0955597	0.688851
698	0.523107	0.443886		698	0.776905	0.495399
699	0.251985	0.171735		699	0.0468812	0.922371
700	0.385089	0.0289193		700	0.820985	0.488958
701	0.579506	0.539565		701	0.763656	0.515502
702	0.590355	0.346968		702	0.856346	0.259353
703	0.646162	0.536721		703	0.641583	0.629258
704	0.684903	0.479285		704	0.694276	0.26401
705	0.326896	0.628722		705	0.069248	0.988872
706	0.111527	0.279428		706	0.606011	0.514581
707	0.492987	0.427243		707	0.539297	0.454589
708	0.699711	0.0387794		708	0.786019	0.403367
709	0.590054	0.579216		709	0.0674375	0.991617
710	0.477409	0.638596		710	0.0113158	0.958054
711	0.260224	0.62069		711	0.0117002	0.995519
712	0.12284	0.324101		712	0.432643	0.603192
713	0.10365	0.879787		713	0.0274186	0.993172
714	0.397664	0.320483		714	0.0476867	0.996134
715	0.520367	0.113258		715	0.0536307	0.96655
716	0.665409	0.547507		716	0.711528	0.534002
717	0.502711	0.648622		717	0.70801	0.458861
718	0.568654	0.635018		718	0.739702	0.695588
719	0.0481719	0.994575		719	0.804246	0.362669
720	0.493589	0.432807		720	0.585662	0.399559
721	0.213518	0.549061		721	0.744155	0.465917
722	0.183487	0.592929		722	0.00211458	0.880234
723	0.560718	0.105924		723	0.603518	0.562814
724	0.159246	0.549182		724	0.348317	0.734209
725	0.29542	0.329812		725	0.527985	0.479289
726	0.491842	0.0926209		726	0.627998	0.428089
727	0.518147	0.368523		727	0.15712	0.249114
728	0.163248	0.287505		728	0.809012	0.75814
729	0.223427	0.801825		729	0.93363	0.375397
730	0.187356	0.765399		730	0.678003	0.304037
731	0.340468	0.737221		731	0.47425	0.410913
732	0.0800622	0.615884		732	0.70559	0.521669
733	0.326731	0.408316		733	0.77414	0.462806
734	0.033129	0.648325		734	0.894829	0.492131
735	0.0333011	0.50182		735	0.653499	0.530422
736	0.0609125	0.817531		736	0.606177	0.507802
737	0.692729	0.601933		737	0.432913	0.635641
738	0.0814746	0.436826		738	0.762167	0.444901
739	0.35087	0.599216		739	0.116939	0.823799
740	0.202812	0.791653		740	0.847595	0.520167
741	0.435736	0.584261		741	0.195771	0.11483
742	0.525561	0.220089		742	0.948794	0.53826
743	0.744387	0.57691		743	0.0141979	0.992007
744	0.477898	0.402102		744	0.514206	0.520835
745	0.323431	0.846304		745	0.383969	0.0351742
746	0.0174236	0.998839		746	0.178338	0.662747
747	0.189246	0.673523		747	0.727155	0.368188
748	0.52805	0.396738		748	0.568108	0.531179
749	0.69616	0.575494		749	0.257845	0.189918
750	0.547014	0.392409		750	0.0202964	0.357232
751	0.678897	0.486983		751	0.111627	0.259365
752	0.26734	0.750974		752	0.50107	0.424479
753	0.358817	0.344146		753	0.531878	0.49723
754	0.419905	0.541879		754	0.348433	0.802162
755	0.0408798	0.931529		755	0.518892	0.0822996
756	0.0365856	0.703085		756	0.668704	0.645529
757	0.505139	0.480056		757	0.687513	0.290876
758	0.35077	0.372796		758	0.501191	0.453229
759	0.473358	0.211281		759	0.334703	0.622357
760	0.464396	0.435539		760	0.0101207	0.81287
761	0.698169	0.532376		761	0.742535	0.37813
762	0.612649	0.608809		762	0.51969	0.475929
763	0.391849	0.949772		763	0.535136	0.441416
764	0.617552	0.205136		764	0.646327	0.594726
765	0.615048	0.217975		765	0.853062	0.0725169
766	0.0556974	0.583563		766	0.57708	0.631739
767	0.439396	0.342767		767	0.702286	0.291706
768	0.499124	0.506089		768	0.117754	0.994577
769	0.777486	0.135695		769	0.690438	0.212192
770	0.543476	0.496544		770	0.5343	0.562315
771	0.162673	0.621423		771	0.563002	0.30883
772	0.276802	0.573128		772	0.625854	0.48843
773	0.32769	0.307084		773	0.0185998	0.993591
774	0.576527	0.178203		774	0.161612	0.689145
775	0.363055	0.429553		775	0.655728	0.245331
776	0.430798	0.337017		776	0.448288	0.530246
777	0.0324146	0.815141		777	0.651815	0.30676
778	0.0756983	0.838802		778	0.67215	0.619351
779	0.00849442	0.679819		779	0.0763946	0.843863
780	0.0487184	0.488039		780	0.59405	0.0155069
781	0.440998	0.60707		781	0.602952	0.499527
782	0.661784	0.154107		782	0.928677	0.0444239
783	0.0061288	0.61139		783	0.442976	0.549913
784	0.428161	0.543019		784	0.863967	0.0418356
785	0.547508	0.556726		785	0.69873	0.564454
786	0.431489	0.599983		786	0.663506	0.408544
787	0.0646902	0.981222		787	0.164015	0.758683
788	0.723225	0.71905		788	0.567028	0.216396
789	0.446888	0.470322		789	0.563147	0.550639
790	0.61297	0.292713		790	0.605246	0.5595
791	0.30824	0.449102		791	0.400008	0.471592
792	0.661566	0.438845		792	0.665081	0.535551
793	0.0984172	0.969001		793	0.328432	0.339041
794	0.533184	0.305593		794	0.696214	0.441693
795	0.197526	0.558288		795	0.628006	0.32709
796	0.467499	0.611775		796	0.655101	0.317077
797	0.636901	0.677815		797	0.360101	0.648479
798	0.585302	0.3977		798	0.0875496	0.152929
799	0.0285642	0.946727		799	0.794812	0.369619
800	0.434429	0.584992		800	0.680601	0.47717
801	0.553483	0.515179		801	0.792482	0.530246
802	0.600313	0.554333		802	0.633297	0.508015
803	0.254535	0.0988749		803	0.018662	0.998388
804	0.550246	0.514415		804	0.316154	0.612535
805	0.393253	0.545382		805	0.784638	0.271585
806	0.0582416	0.733859		806	0.312441	0.785984
807	0.472187	0.483364		807	0.613068	0.603208
808	0.552267	0.427225		808	0.694656	0.509322
809	0.507552	0.157087		809	0.717114	0.155025
810	0.260888	0.772975		810	0.598223	0.49721
811	0.204186	0.753025		811	0.878103	0.509775
812	0.184618	0.90682		812	0.585239	0.589715
813	0.251272	0.818614		813	0.668396	0.525795
814	0.330712	0.547211		814	0.529166	0.463594
815	0.82522	0.244985		815	0.635894	0.481617
816	0.13006	0.488923		816	0.434181	0.534167
817	0.711704	0.70608		817	0.286612	0.743852
818	0.614019	0.627282		818	0.72078	0.45129
819	0.0389819	0.984475		819	0.600792	0.478711
820	0.113952	0.132465		820	0.605577	0.642593
821	0.565842	0.444546		821	0.510684	0.431713
822	0.659668	0.436142		822	0.482914	0.408239
823	0.364446	0.304942		823	0.0143389	0.920526
824	0.403821	0.228881		824	0.719126	0.634718
825	0.221167	0.833481		825	0.579392	0.573819
826	0.551367	0.432894		826	0.766021	0.62237
827	0.611067	0.377925		827	0.575298	0.533002
828	0.430581	0.480585		828	0.685365	0.540396
829	0.0425934	0.920036		829	0.595249	0.462948
830	0.0433853	0.980439		830	0.0868129	0.994636
831	0.462996	0.213492		831	0.822411	0.179182
832	0.138277	0.445617		832	0.805719	0.159204
833	0.11319	0.314719		833	0.787989	0.592579
834	0.77251	0.574078		834	0.0172193	0.995742
835	0.535545	0.355164		835	0.136459	0.991754
836	0.674302	0.492027		836	0.747992	0.354812
837	0.203854	0.858615		837	0.699693	0.512712
838	0.392878	0.350009		838	0.771495	0.496693
839	0.6931	0.362925		839	0.216171	0.802483
840	0.312424	0.103034		840	0.765192	0.0345741
841	0.00397436	0.992617		841	0.396513	0.320929
842	0.889677	0.371084		842	0.745057	0.33863
843	0.494088	0.0704196		843	0.669682	0.532164
844	0.606921	0.172261		844	0.654304	0.3994
845	0.3415	0.420462		845	0.657921	0.452181
846	0.0187164	0.982867		846	0.23035	0.606424
847	0.540386	0.718107		847	0.385104	0.490727
848	0.552749	0.564974		848	0.492868	0.522212
849	0.022198	0.574093		849	0.713737	0.533137
850	0.304748	0.391961		850	0.323632	0.420864
851	0.368775	0.247264		851	0.611582	0.166907
852	0.527723	0.576249		852	0.259037	0.469153
853	0.0193541	0.984935		853	0.0539226	0.95564
854	0.479673	0.430126		854	0.0171107	0.846615
855	0.581393	0.508229		855	0.247431	0.330265
856	0.551355	0.265569		856	0.500896	0.623164
857	0.400788	0.4945		857	0.0758624	0.98713
858	0.500034	0.573012		858	0.0282675	0.989696
859	0.112869	0.291543		859	0.527432	0.240949
860	0.576442	0.723831		860	0.840651	0.231359
861	0.0350614	0.833732		861	0.0215784	0.994963
862	0.0561741	0.98969		862	0.179462	0.529678
863	0.137693	0.781676		863	0.501412	0.871021
864	0.404147	0.287573		864	0.342145	0.4229
865	0.0552528	0.869411		865	0.658034	0.578805
866	0.596712	0.518238		866	0.697389	0.48902
867	0.035009	0.928643		867	0.483047	0.356492
868	0.578177	0.455766		868	0.65097	0.413338
869	0.482133	0.499608		869	0.653555	0.329464
870	0.0913622	0.994167		870	0.702051	0.422238
871	0.155022	0.700205		871	0.386897	0.649334
872	0.177126	0.638817		872	0.0276936	0.970303
873	0.592258	0.265622		873	0.716491	0.582734
874	0.414414	0.398793		874	0.578367	0.348622
875	0.705178	0.501225		875	0.000273382	0.990378
876	0.915943	0.379642		876	0.0705318	0.547846
877	0.593248	0.424765		877	0.730656	0.558588
878	0.791622	0.456936		878	0.757929	0.500962
879	0.430997	0.440785		879	0.0456845	0.989408
880	0.0683996	0.91291		880	0.879746	0.451058
881	0.960128	0.127763		881	0.309548	0.541737
882	0.660864	0.61266		882	0.590627	0.496967
883	0.0330887	0.992964		883	0.396578	0.165733
884	0.675278	0.566787		884	0.369052	0.761223
885	0.540316	0.530572		885	0.640963	0.20115
886	0.0169747	0.99051		886	0.792946	0.535404
887	0.122467	0.746106		887	0.599144	0.533857
888	0.359077	0.649331		888	0.695708	0.054685
889	0.856747	0.189448		889	0.826204	0.459967
890	0.0615646	0.95975		890	0.326188	0.135136
891	0.609239	0.410366		891	0.642061	0.685018
892	0.369087	0.49878		892	0.482963	0.656344
893	0.480551	0.581547		893	0.0354005	0.90702
894	0.0179512	0.892591		894	0.573141	0.562318
895	0.115838	0.115762		895	0.00230202	0.962298
896	0.457653	0.601146		896	0.717729	0.340197
897	0.545781	0.336642		897	0.0192625	0.975804
898	0.637623	0.453027		898	0.0733058	0.91485
899	0.0334806	0.0487355		899	0.427435	0.29875
900	0.527906	0.471248		900	0.275236	0.167894
901	0.514601	0.514653		901	0.713613	0.104274
902	0.488311	0.320501		902	0.427304	0.716626
903	0.536161	0.60861		903	0.699215	0.37675
904	0.131509	0.125905		904	0.75393	0.325857
905	0.366163	0.663267		905	0.480661	0.551554
906	0.0760558	0.99		906	0.600929	0.587939
907	0.396164	0.135912		907	0.434415	0.58633
908	0.76048	0.469963		908	0.043669	0.994115
909	0.490345	0.544273		909	0.566498	0.265161
910	0.26679	0.628645		910	0.710004	0.380025
911	0.75711	0.45298		911	0.681915	0.635974
912	0.619001	0.599589		912	0.593239	0.430064
913	0.424936	0.112308		913	0.720588	0.539895
914	0.530153	0.584132		914	0.362708	0.825278
915	0.781241	0.195903		915	0.926527	0.768254
916	0.258275	0.139644		916	0.656187	0.260159
917	0.264279	0.74291		917	0.648089	0.507108
918	0.591331	0.419039		918	0.0699877	0.330245
919	0.337937	0.531199		919	0.589096	0.425303
920	0.573293	0.514923		920	0.575235	0.523777
921	0.432423	0.118845		921	0.221367	0.811358
922	0.403077	0.112933		922	0.4389	0.0785346
923	0.250891	0.810063		923	0.565673	0.588084
924	0.576364	0.543685		924	0.306443	0.82743
925	0.596492	0.47745		925	0.702935	0.571634
926	0.298537	0.633505		926	0.0294867	0.950222
927	0.881211	0.578585		927	0.0669951	0.922684
928	0.276765	0.910873		928	0.686009	0.550271
929	0.773074	0.464705		929	0.610612	0.560022
930	0.454837	0.245851		930	0.368486	0.815726
931	0.0110925	0.940122		931	0.731265	0.477392
932	0.821698	0.632773		932	0.472974	0.553211
933	0.0859648	0.81213		933	0.577985	0.076188
934	0.242303	0.0507348		934	0.390696	0.152276
935	0.347405	0.423768		935	0.722546	0.63495
936	0.438449	0.0826728		936	0.125806	0.852127
937	0.333331	0.352618		937	0.745448	0.469338
938	0.57506	0.659182		938	0.687906	0.548401
939	0.0369141	0.989668		939	0.0702496	0.931746
940	0.710893	0.522721		940	0.681679	0.541753
941	0.596129	0.415558		941	0.782713	0.562744
942	0.680041	0.535501		942	0.830496	0.0924688
943	0.133785	0.890268		943	0.744245	0.532778
944	0.0396193	0.927827		944	0.108856	0.986643
945	0.657423	0.545143		945	0.674926	0.401477
946	0.379068	0.485611		946	0.269229	0.722406
947	0.589704	0.466839		947	0.618859	0.623767
948	0.485291	0.29627		948	0.270534	0.0251011
949	0.511242	0.391944		949	0.724894	0.41745
950	0.761533	0.359855		950	0.87933	0.0599734
951	0.642998	0.395308		951	0.711051	0.409605
952	0.0189447	0.898932		952	0.0338373	0.485275
953	0.775748	0.299155		953	0.00724593	0.948201
954	0.282051	0.722877		954	0.0289974	0.99783
955	0.476873	0.575917		955	0.417107	0.49526
956	0.0951684	0.953444		956	0.947358	0.503745
957	0.558691	0.467311		957	0.0473317	0.977971
958	0.0164974	0.620695		958	0.016288	0.988244
959	0.943182	0.542838		959	0.0308543	0.940415
960	0.677815	0.490901		960	0.662923	0.0885669
961	0.685045	0.398624		961	0.653309	0.521793
962	0.00259464	0.999291		962	0.174034	0.819336
963	0.629372	0.398776		963	0.0211128	0.996106
964	0.78379	0.632365		964	0.155443	0.896947
965	0.793639	0.296509		965	0.90286	0.542059
966	0.374064	0.389733		966	0.778447	0.333835
967	0.995744	0.553039		967	0.63096	0.415373
968	0.287861	0.725871		968	0.50123	0.551547
969	0.652738	0.138424		969	0.836341	0.0675971
970	0.690414	0.524245		970	0.0205556	0.135267
971	0.319405	0.805786		971	0.540162	0.333336
972	0.477818	0.686828		972	0.763796	0.476197
973	0.382104	0.413059		973	0.0379349	0.465742
974	0.242597	0.121111		974	0.816442	0.239722
975	0.238821	0.56284		975	0.711113	0.277424
976	0.0461688	0.427555		976	0.086117	0.936752
977	0.54366	0.502327		977	0.501734	0.581685
978	0.169091	0.078721		978	0.409604	0.580764
979	0.869195	0.376329		979	0.0957095	0.974745
980	0.174012	0.0242216		980	0.708379	0.282517
981	0.598066	0.511178		981	0.741235	0.57455
982	0.656904	0.567892		982	0.316779	0.885799
983	0.673941	0.247477		983	0.300502	0.636623
984	0.617087	0.615716		984	0.0173695	0.76072
985	0.608524	0.591922		985	0.160575	0.526972
986	0.00834901	0.954755		986	0.783504	0.176116
987	0.466596	0.18909		987	0.620876	0.512305
988	0.569999	0.288006		988	0.623414	0.636401
989	0.498275	0.576841		989	0.306637	0.70536
990	0.495	0.418896		990	0.663257	0.696526
991	0.579006	0.25137		991	0.709439	0.345449
992	0.829209	0.300429		992	0.605385	0.435568
993	0.51896	0.456442		993	0.312579	0.50309
994	0.0558996	0.918711		994	0.375192	0.712216
995	0.0495624	0.118818		995	0.364352	0.634278
996	0.464864	0.393681		996	0.536518	0.541707
997	0.0961135	0.785342		997	0.647007	0.464765
998	0.261169	0.257451		998	0.376961	0.69468
999	0.0976154	0.692651		999	0.00319574	0.927867
1000	0.641078	0.54342		1000	0.822767	0.686221
1001	0.0141472	0.990047		1001	0.598883	0.482179
1002	0.597964	0.365559		1002	0.0711617	0.993916
1003	0.2563	0.412806		1003	0.024486	0.778141
1004	0.51777	0.472452		1004	0.864693	0.690864
1005	0.724201	0.397332		1005	0.268485	0.72508
1006	0.736966	0.249326		1006	0.694643	0.418178
1007	0.470963	0.676586		1007	0.283291	0.850026
1008	0.656423	0.593459		1008	0.0368247	0.978963
1009	0.0271483	0.294372		1009	0.839549	0.344259
1010	0.571562	0.748727		1010	0.636322	0.648715
1011	0.020164	0.959239		1011	0.0387922	0.986869
1012	0.32372	0.612849		1012	0.835324	0.0411607
1013	0.00569904	0.994242		1013	0.523971	0.207645
1014	0.281517	0.648624		1014	0.732497	0.132851
1015	0.273482	0.62817		1015	0.392677	0.760829
1016	0.159217	0.14599		1016	0.840082	0.34251
1017	0.450014	0.0207828		1017	0.669436	0.649854
1018	0.342459	0.179045		1018	0.601853	0.395277
1019	0.183617	0.163041		1019	0.646841	0.503513
1020	0.467464	0.155206		1020	0.545061	0.678739
1021	0.781375	0.35112		1021	0.823704	0.279063
1022	0.598352	0.292828		1022	0.261373	0.319148
1023	0.479174	0.509953		1023	0.0797693	0.791011
1024	0.314673	0.508115		1024	0.545233	0.479586
1025	0.579538	0.44936		1025	0.102952	0.273931
1026	0.00951373	0.998987		1026	0.328031	0.123863
1027	0.910214	0.129569		1027	0.73869	0.552568
1028	0.728517	0.376777		1028	0.535046	0.516046
1029	0.59986	0.521432		1029	0.427258	0.461573
1030	0.705041	0.602289		1030	0.33828	0.36664
1031	0.011983	0.429212		1031	0.301659	0.427487
1032	0.0767716	0.961669		1032	0.709999	0.323477
1033	0.404878	0.308913		1033	0.142896	0.0155739
1034	0.0208761	0.984007		1034	0.451386	0.599588
1035	0.0636872	0.707186		1035	0.399791	0.697372
1036	0.140299	0.258598		1036	0.451728	0.615646
1037	0.247616	0.821459		1037	0.653715	0.371575
1038	0.0919883	0.846664		1038	0.0283019	0.970489
1039	0.527148	0.540765		1039	0.0171771	0.949194
1040	0.0179459	0.778217		1040	0.634948	0.456256
1041	0.630252	0.575734		1041	0.773887	0.499575
1042	0.53466	0.515926		1042	0.000875854	0.990961
1043	0.296181	0.495116		1043	0.148068	0.00838424
1044	0.964514	0.090738		1044	0.785775	0.131277
1045	0.921377	0.0534078		1045	0.0255825	0.99581
1046	0.614349	0.480411		1046	0.0279797	0.938233
1047	0.106893	0.844412		1047	0.349179	0.677233
1048	0.923958	0.351481		1048	0.865214	0.435203
1049	0.481976	0.585325		1049	0.047212	0.904209
1050	0.887838	0.0568029		1050	0.767774	0.679706
1051	0.0175281	0.993361		1051	0.775234	0.449989
1052	0.50007	0.527039		1052	0.587805	0.515198
1053	0.0515231	0.989786		1053	0.0431708	0.974457
1054	0.0801576	0.783785		1054	0.227706	0.732104
1055	0.0134746	0.992816		1055	0.865982	0.0978758
1056	0.384441	0.388547		1056	0.232594	0.0601608
1057	0.0166442	0.266158		1057	0.233603	0.626057
1058	0.540009	0.35975		1058	0.602349	0.5895
1059	0.696375	0.1698		1059	0.517224	0.715751
1060	0.161606	0.743598		1060	0.0962656	0.0476632
1061	0.626544	0.488658		1061	0.254959	0.22078
1062	0.172014	0.290043		1062	0.0425476	0.297219
1063	0.332627	0.603151		1063	0.694363	0.623642
1064	0.587059	0.336409		1064	0.633999	0.629434
1065	0.668809	0.507983		1065	0.963104	0.139946
1066	0.640586	0.464832		1066	0.617245	0.428345
1067	0.155149	0.15321		1067	0.587699	0.579065
1068	0.635805	0.531105		1068	0.425531	0.555387
1069	0.0258032	0.979736		1069	0.325303	0.707884
1070	0.0524539	0.977125		1070	0.462435	0.420548
1071	0.197977	0.607638		1071	0.0644722	0.953198
1072	0.43686	0.209201		1072	0.864123	0.481339
1073	0.759586	0.523998		1073	0.484968	0.0329052
1074	0.0486181	0.817012		1074	0.0797452	0.996816
1075	0.725215	0.506352		1075	0.522113	0.552859
1076	0.441485	0.522459		1076	0.759575	0.491522
1077	0.562192	0.435173		1077	0.478384	0.595336
1078	0.00570884	0.999955		1078	0.760102	0.359821
1079	0.447807	0.518991		1079	0.031071	0.999183
1080	0.774555	0.512514		1080	0.657768	0.559507
1081	0.177905	0.783723		1081	0.624636	0.498173
1082	0.0492261	0.977856		1082	0.850703	0.186943
1083	0.764354	0.769349		1083	0.850699	0.0171173
1084	0.485758	0.414256		1084	0.598707	0.531371
1085	0.23254	0.790477		1085	0.00633222	0.524239
1086	0.420322	0.743534		1086	0.499567	0.472114
1087	0.469349	0.683509		1087	0.664858	0.526608
1088	0.605115	0.518902		1088	0.208835	0.360487
1089	0.508365	0.190241		1089	0.771408	0.251018
1090	0.0277615	0.952166		1090	0.721528	0.270035
1091	0.353004	0.32766		1091	0.540196	0.480601
1092	0.826844	0.153311		1092	0.508526	0.394744
1093	0.51291	0.11957		1093	0.856805	0.461955
1094	0.539493	0.530157		1094	0.17222	0.745945
1095	0.818846	0.624087		1095	0.714888	0.361235
1096	0.167618	0.818318		1096	0.017893	0.550292
1097	0.552739	0.532957		1097	0.0487439	0.46547
1098	0.157966	0.670209		1098	0.363066	0.00581208
1099	0.697445	0.5923		1099	0.504582	0.234507
1100	0.268123	0.607427		1100	0.73887	0.298339
1101	0.721462	0.281798		1101	0.582835	0.583989
1102	0.391971	0.579066		1102	0.763444	0.439196
1103	0.0660505	0.807513		1103	0.747642	0.490273
1104	0.418721	0.392639		1104	0.0571136	0.955926
1105	0.536538	0.115662		1105	0.826806	0.421344
1106	0.101228	0.475738		1106	0.860354	0.0879062
1107	0.120728	0.949492		1107	0.632515	0.413339
1108	0.395124	0.293306		1108	0.752164	0.516254
1109	0.657626	0.678167		1109	0.669249	0.0541675
1110	0.51013	0.60795		1110	0.7001	0.55515
1111	0.164287	0.718152		1111	0.808442	0.394731
1112	0.607929	0.326928		1112	0.531772	0.287639
1113	0.509959	0.461749		1113	0.402802	0.650711
1114	0.456142	0.517497		1114	0.442218	0.565064
1115	0.889219	0.122771		1115	0.0555433	0.892739
1116	0.376152	0.627425		1116	0.0729015	0.96204
1117	0.74591	0.270697		1117	0.783827	0.44866
1118	0.751374	0.479937		1118	0.737939	0.132554
1119	0.101383	0.155347		1119	0.273771	0.584216
1120	0.0340604	0.66674		1120	0.707746	0.0927506
1121	0.690586	0.272476		1121	0.772686	0.298573
1122	0.0573197	0.947834		1122	0.132719	0.414657
1123	0.0144331	0.994447		1123	0.690861	0.414578
1124	0.0720006	0.795206		1124	0.325698	0.688852
1125	0.319004	0.25713		1125	0.693109	0.488222
1126	0.599023	0.321502		1126	0.252548	0.658355
1127	0.636346	0.539521		1127	0.118368	0.929869
1128	0.800411	0.0387237		1128	0.709576	0.540827
1129	0.531933	0.55855		1129	0.0107566	0.782077
1130	0.58607	0.76672		1130	0.0219365	0.932604
1131	0.478853	0.481874		1131	0.0162947	0.915127
1132	0.556786	0.562994		1132	0.483771	0.500733
1133	0.254931	0.886856		1133	0.435377	0.348987
1134	0.471166	0.464514		1134	0.788174	0.445345
1135	0.284473	0.699739		1135	0.0161079	0.831089
1136	0.781959	0.371261		1136	0.116947	0.893907
1137	0.156873	0.861813		1137	0.225317	0.629353
1138	0.0972952	0.556334		1138	0.833659	0.308417
1139	0.100384	0.707216		1139	0.571125	0.76747
1140	0.33546	0.785732		1140	0.754286	0.0435502
1141	0.267803	0.202585		1141	0.567082	0.41577
1142	0.0567619	0.214241		1142	0.78842	0.456545
1143	0.0164961	0.957409		1143	0.232439	0.200487
1144	0.287778	0.653954		1144	0.3859	0.25591
1145	0.327088	0.785449		1145	0.223166	0.955173
1146	0.0466993	0.504168		1146	0.25419	0.672503
1147	0.702492	0.150875		1147	0.0211558	0.988799
1148	0.0575147	0.998717		1148	0.74555	0.589389
1149	0.0546892	0.11698		1149	0.0358214	0.995215
1150	0.791213	0.449018		1150	0.583108	0.380708
1151	0.514453	0.477077		1151	0.587135	0.602156
1152	0.0360305	0.994282		1152	0.552459	0.542287
1153	0.947156	0.0819777		1153	0.704831	0.236116
1154	0.478881	0.648636		1154	0.83197	0.551828
1155	0.681679	0.355848		1155	0.221055	0.77896
1156	0.139965	0.728501		1156	0.869342	0.558233
1157	0.265662	0.576455		1157	0.767747	0.443591
1158	0.684531	0.578306		1158	0.0160181	0.96141
1159	0.689336	0.102245		1159	0.332251	0.814132
1160	0.266703	0.534211		1160	0.835734	0.821051
1161	0.0279834	0.997542		1161	0.665674	0.627048
1162	0.646118	0.506765		1162	0.667471	0.3491
1163	0.469699	0.757121		1163	0.652491	0.717953
1164	0.584485	0.581744		1164	0.619169	0.437065
1165	0.959672	0.196687		1165	0.746105	0.398439
1166	0.0144914	0.992916		1166	0.729412	0.493456
1167	0.62937	0.4919		1167	0.610174	0.100361
1168	0.450102	0.314391		1168	0.756301	0.259039
1169	0.0484378	0.986062		1169	0.411642	0.0875453
1170	0.844952	0.640154		1170	0.102725	0.106096
1171	0.551774	0.666717		1171	0.770495	0.0367396
1172	0.245805	0.76291		1172	0.0213858	0.952826
1173	0.553452	0.184389		1173	0.365888	0.679061
1174	0.809905	0.567487		1174	0.203262	0.807016
1175	0.424868	0.483727		1175	0.434133	0.767474
1176	0.490938	0.475648		1176	0.882465	0.5463
1177	0.443423	0.573135		1177	0.626108	0.576169
1178	0.084694	0.42799		1178	0.450652	0.464798
1179	0.089699	0.595431		1179	0.655967	0.453547
1180	0.661539	0.431765		1180	0.0273468	0.982458
1181	0.18007	0.517125		1181	0.0104975	0.995964
1182	0.654698	0.349989		1182	0.0224608	0.973974
1183	0.67571	0.405017		1183	0.728384	0.340803
1184	0.759876	0.693301		1184	0.546772	0.148811
1185	0.647356	0.585798		1185	0.726444	0.461269
1186	0.128371	0.830579		1186	0.68281	0.489276
1187	0.129858	0.809842		1187	0.976839	0.668529
1188	0.681582	0.230824		1188	0.442933	0.6711
1189	0.0129444	0.885068		1189	0.384621	0.725452
1190	0.308469	0.191143		1190	0.00407486	0.996295
1191	0.0349641	0.97674		1191	0.831718	0.162209
1192	0.545493	0.473026		1192	0.610454	0.408674
1193	0.718875	0.529274		1193	0.790984	0.20271
1194	0.486538	0.398656		1194	0.764313	0.346295
1195	0.712549	0.424136		1195	0.657375	0.547942
1196	0.669032	0.313014		1196	0.438846	0.535438
1197	0.339396	0.0472359		1197	0.830904	0.55616
1198	0.133001	0.829466		1198	0.81994	0.100241
1199	0.513089	0.510788		1199	0.19626	0.795035
1200	0.30815	0.530481		1200	0.880292	0.172323
1201	0.691582	0.162605		1201	0.690922	0.343186
1202	0.637361	0.0857168		1202	0.143026	0.141966
1203	0.35949	0.460604		1203	0.348285	0.658758
1204	0.163812	0.994606		1204	0.915462	0.401785
1205	0.474356	0.611809		1205	0.057772	0.992387
1206	0.182362	0.809022		1206	0.418734	0.230646
1207	0.0886319	0.815053		1207	0.605378	0.45974
1208	0.16823	0.837674		1208	0.701909	0.569288
1209	0.333126	0.461602		1209	0.95049	0.42627
1210	0.724107	0.5639		1210	0.909105	0.0978726
1211	0.43814	0.506849		1211	0.518002	0.646347
1212	0.524746	0.436006		1212	0.663823	0.0877875
1213	0.714208	0.34388		1213	0.0584043	0.987821
1214	0.679225	0.234021		1214	0.368283	0.604566
1215	0.677908	0.0169097		1215	0.712643	0.565882
1216	0.426946	0.28073		1216	0.646275	0.504851
1217	0.597439	0.41272		1217	0.620144	0.37277
1218	0.425007	0.364932		1218	0.557041	0.549256
1219	0.170917	0.99105		1219	0.585791	0.617559
1220	0.419969	0.426598		1220	0.517643	0.448279
1221	0.247264	0.176699		1221	0.0265036	0.99946
1222	0.000139592	0.979549		1222	0.56644	0.331003
1223	0.722518	0.651187		1223	0.587414	0.644006
1224	0.283698	0.719503		1224	0.539112	0.24805
1225	0.111977	0.839692		1225	0.724027	0.44894
1226	0.0239162	0.956266		1226	0.742796	0.54417
1227	0.51672	0.500001		1227	0.940465	0.0919582
1228	0.4772	0.196296		1228	0.679828	0.104172
1229	0.0751002	0.544688		1229	0.650041	0.409642
1230	0.436351	0.422088		1230	0.596605	0.395564
1231	0.59543	0.475131		1231	0.638408	0.259665
1232	0.845154	0.034571		1232	0.0218908	0.961306
1233	0.547114	0.549545		1233	0.75509	0.391177
1234	0.597256	0.225696		1234	0.497189	0.662402
1235	0.162563	0.998909		1235	0.679147	0.328543
1236	0.344031	0.393274		1236	0.538092	0.499916
1237	0.526363	0.591018		1237	0.243508	0.666058
1238	0.490418	0.362159		1238	0.740089	0.22825
1239	0.396627	0.504209		1239	0.481201	0.274677
1240	0.759534	0.538897		1240	0.551401	0.105187
1241	0.560034	0.0318793		1241	0.0869632	0.969447
1242	0.405935	0.120446		1242	0.843183	0.534392
1243	0.653882	0.371025		1243	0.0578804	0.949881
1244	0.410711	0.461749		1244	0.516197	0.529911
1245	0.069714	0.994056		1245	0.551824	0.0985075
1246	0.483524	0.580815		1246	0.918365	0.308825
1247	0.957929	0.215013		1247	0.767302	0.208169
1248	0.585174	0.369973		1248	0.348617	0.654928
1249	0.0133213	0.94214		1249	0.811033	0.496081
1250	0.502735	0.784893		1250	0.725461	0.0208257
1251	0.847407	0.313598		1251	0.495314	0.374522
1252	0.473063	0.670256		1252	0.6277	0.594962
1253	0.0619894	0.995092		1253	0.0809035	0.959388
1254	0.0166118	0.999484		1254	0.594754	0.189627
1255	0.40799	0.411106		1255	0.66797	0.315513
1256	0.998817	0.574994		1256	0.0892394	0.739455
1257	0.970873	0.442455		1257	0.281777	0.498838
1258	0.619906	0.417427		1258	0.913037	0.553668
1259	0.625598	0.441242		1259	0.573964	0.619336
1260	0.436219	0.490302		1260	0.818852	0.431049
1261	0.437651	0.333294		1261	0.990368	0.0810219
1262	0.54226	0.479419		1262	0.874683	0.455576
1263	0.0152141	0.986887		1263	0.411853	0.620954
1264	0.274519	0.565407		1264	0.0784421	0.918433
1265	0.56542	0.471768		1265	0.686004	0.475111
1266	0.568139	0.539627		1266	0.70996	0.579441
1267	0.636753	0.45649		1267	0.481756	0.621592
1268	0.00518706	0.989921		1268	0.0760494	0.990593
1269	0.119569	0.953502		1269	0.29233	0.383612
1270	0.599367	0.621849		1270	0.488244	0.221187
1271	0.852857	0.0314656		1271	0.316796	0.763229
1272	0.754769	0.630084		1272	0.0602797	0.834397
1273	0.669675	0.53077		1273	0.674203	0.604282
1274	0.57551	0.530968		1274	0.504575	0.0883756
1275	0.515363	0.673106		1275	0.750823	0.0296379
1276	0.302715	0.368462		1276	0.652154	0.110088
1277	0.47273	0.658072		1277	0.432327	0.439372
1278	0.252606	0.4811		1278	0.825398	0.106191
1279	0.761675	0.0924233		1279	0.901409	0.610474
1280	0.271852	0.0911688		1280	0.942073	0.469602
1281	0.602486	0.562485		1281	0.334574	0.659069
1282	0.00478613	0.909866		1282	0.0451179	0.601504
1283	0.091063	0.393265		1283	0.887939	0.235341
1284	0.776012	0.430443		1284	0.606983	0.419637
1285	0.46617	0.55553		1285	0.683801	0.516021
1286	0.663495	0.566756		1286	0.495981	0.541842
1287	0.213169	0.106147		1287	0.0700359	0.791228
1288	0.0886116	0.892401		1288	0.64946	0.406534
1289	0.0319596	0.985181		1289	0.548093	0.338208
1290	0.681129	0.195425		1290	0.459791	0.174416
1291	0.421978	0.51964		1291	0.00155142	0.0442019
1292	0.299588	0.254897		1292	0.658678	0.582345
1293	0.0160966	0.113498		1293	0.645171	0.571642
1294	0.931755	0.403039		1294	0.511485	0.440421
1295	0.604255	0.79572		1295	0.516769	0.531615
1296	0.577777	0.549628		1296	0.408232	0.587538
1297	0.224844	0.119553		1297	0.281931	0.635676
1298	0.786741	0.320603		1298	0.713113	0.0948009
1299	0.410191	0.237775		1299	0.806206	0.410715
1300	0.615101	0.589463		1300	0.632586	0.26308
1301	0.0530312	0.976136		1301	0.0158326	0.986124
1302	0.155821	0.56957		1302	0.144822	0.910317
1303	0.0545756	0.433504		1303	0.798218	0.259988
1304	0.245389	0.757922		1304	0.805183	0.515509
1305	0.157709	0.270373		1305	0.704812	0.401333
1306	0.569096	0.460689		1306	0.642304	0.543216
1307	0.499307	0.358779		1307	0.618959	0.541739
1308	0.584014	0.667317		1308	0.198943	0.696976
1309	0.207465	0.0753215		1309	0.368847	0.75572
1310	0.725798	0.4968		1310	0.746814	0.529051
1311	0.438706	0.457171		1311	0.720605	0.439722
1312	0.439917	0.333587		1312	0.000789557	0.999632
1313	0.466722	0.695398		1313	0.744796	0.529237
1314	0.339609	0.569453		1314	0.108704	0.991135
1315	0.284791	0.558159		1315	0.41216	0.522599
1316	0.357057	0.694418		1316	0.72039	0.592847
1317	0.286838	0.654944		1317	0.796648	0.991938
1318	0.346721	0.686572		1318	0.928033	0.172254
1319	0.0172844	0.563754		1319	0.00682344	0.990684
1320	0.208752	0.891573		1320	0.68725	0.557848
1321	0.0517025	0.62025		1321	0.588703	0.543462
1322	0.87751	0.0457585		1322	0.671426	0.268431
1323	0.677808	0.0662621		1323	0.875784	0.211297
1324	0.0890797	0.0500742		1324	0.128724	0.812983
1325	0.648418	0.670581		1325	0.793859	0.445933
1326	0.0280536	0.99491		1326	0.0388027	0.346961
1327	0.414647	0.708201		1327	0.371625	0.752813
1328	0.595247	0.564067		1328	0.58258	0.54051
1329	0.996459	0.161769		1329	0.552403	0.666861
1330	0.394908	0.64412		1330	0.108246	0.695591
1331	0.762954	0.233723		1331	0.5116	0.540518
1332	0.00172068	0.975074		1332	0.737792	0.532573
1333	0.367121	0.303697		1333	0.0282712	0.998624
1334	0.796225	0.449471		1334	0.0569053	0.681426
1335	0.543561	0.432665		1335	0.466368	0.438444
1336	0.755719	0.561828		1336	0.019668	0.897112
1337	0.979189	0.836189		1337	0.732496	0.574006
1338	0.056847	0.0688657		1338	0.504527	0.636648
1339	0.522131	0.623614		1339	0.210359	0.524193
1340	0.548287	0.520518		1340	0.0224508	0.899616
1341	0.64104	0.569936		1341	0.733011	0.507876
1342	0.498437	0.388372		1342	0.635155	0.524755
1343	0.100566	0.590208		1343	0.880128	0.394376
1344	0.529435	0.535382		1344	0.0355616	0.918539
1345	0.180812	0.823191		1345	0.313144	0.702707
1346	0.671728	0.368896		1346	0.848885	0.611518
1347	0.0872978	0.84075		1347	0.590951	0.650508
1348	0.228974	0.0951468		1348	0.230191	0.108145
1349	0.58608	0.504102		1349	0.655	0.43937
1350	0.308641	0.53774		1350	0.985322	0.344209
1351	0.155667	0.282381		1351	0.66416	0.376812
1352	0.369118	0.592283		1352	0.659351	0.545748
1353	0.402917	0.230958		1353	0.572462	0.297176
1354	0.488837	0.282101		1354	0.712686	0.125961
1355	0.437303	0.505089		1355	0.572464	0.419026
1356	0.0370585	0.987242		1356	0.690825	0.546786
1357	0.481118	0.545313		1357	0.697707	0.546903
1358	0.893227	0.648096		1358	0.0336918	0.979388
1359	0.527717	0.449084		1359	0.68707	0.49818
1360	0.0668579	0.598992		1360	0.426751	0.304539
1361	0.138168	0.0669283		1361	0.143936	0.0495559
1362	0.475519	0.547283		1362	0.509981	0.446343
1363	0.5129	0.407567		1363	0.680307	0.646019
1364	0.760342	0.393498		1364	0.665489	0.535094
1365	0.246049	0.629102		1365	0.755138	0.477541
1366	0.00546537	0.984597		1366	0.600269	0.562992
1367	0.536136	0.202782		1367	0.804426	0.414685
1368	0.0616877	0.309605		1368	0.135775	0.995916
1369	0.601262	0.600127		1369	0.475957	0.579796
1370	0.529452	0.434954		1370	0.608949	0.249479
1371	0.0471991	0.893571		1371	0.695328	0.575867
1372	0.072635	0.702187		1372	0.593917	0.584263
1373	0.791218	0.391362		1373	0.510805	0.609322
1374	0.413362	0.575738		1374	0.632649	0.52443
1375	0.493562	0.453845		1375	0.724093	0.25546
1376	0.469912	0.601085		1376	0.358629	0.487731
1377	0.54083	0.484015		1377	0.282597	0.558518
1378	0.470975	0.465404		1378	0.822435	0.31596
1379	0.445632	0.26009		1379	0.639326	0.410414
1380	0.00372672	0.980152		1380	0.851075	0.376284
1381	0.278476	0.652435		1381	0.220973	0.856009
1382	0.705615	0.323373		1382	0.457094	0.689267
1383	0.438709	0.17893		1383	0.223118	0.799624
1384	0.828929	0.529142		1384	0.493866	0.671532
1385	0.487558	0.655744		1385	0.0125559	0.993719
1386	0.698496	0.527029		1386	0.819307	0.442097
1387	0.621243	0.531132		1387	0.0460384	0.97359
1388	0.0431658	0.948843		1388	0.445316	0.854998
1389	0.0448285	0.410342		1389	0.587999	0.406564
1390	0.495846	0.572364		1390	0.645944	0.609612
1391	0.724607	0.407794		1391	0.0119437	0.986276
1392	0.669773	0.647533		1392	0.0389139	0.966008
1393	0.43341	0.182622		1393	0.0145588	0.95972
1394	0.756893	0.359744		1394	0.0127077	0.996528
1395	0.694308	0.590306		1395	0.0384443	0.976183
1396	0.577066	0.593937		1396	0.648329	0.655459
1397	0.00564256	0.98473		1397	0.826463	0.107781
1398	0.0969468	0.930318		1398	0.424718	0.4862
1399	0.342828	0.251918		1399	0.053797	0.0255253
1400	0.229565	0.695948		1400	0.109216	0.626251
1401	0.58999	0.566522		1401	0.0888849	0.923323
1402	0.0245066	0.999916		1402	0.770164	0.580722
1403	0.391322	0.292542		1403	0.47031	0.532447
1404	0.175356	0.832519		1404	0.635847	0.462003
1405	0.0851509	0.968558		1405	0.702091	0.054728
1406	0.627654	0.554756		1406	0.908752	0.111311
1407	0.0201448	0.97693		1407	0.73481	0.52745
1408	0.555081	0.59249		1408	0.662122	0.520797
1409	0.717829	0.513111		1409	0.776489	0.302318
1410	0.0119141	0.885761		1410	0.658602	0.531876
1411	0.449615	0.307927		1411	0.683486	0.444593
1412	0.0380084	0.982581		1412	0.297546	0.062894
1413	0.483393	0.478969		1413	0.782275	0.252149
1414	0.727442	0.471504		1414	0.825121	0.485801
1415	0.632039	0.0447288		1415	0.627308	0.486184
1416	0.0168445	0.972638		1416	0.457577	0.460704
1417	0.759075	0.458393		1417	0.717907	0.614434
1418	0.466674	0.612405		1418	0.731999	0.5781
1419	0.0417483	0.76384		1419	0.665952	0.292544
1420	0.535958	0.0657378		1420	0.772255	0.258575
1421	0.646541	0.66735		1421	0.459247	0.54155
1422	0.556161	0.344416		1422	0.0649622	0.917683
1423	0.735454	0.59768		1423	0.80035	0.390029
1424	0.148601	0.719483		1424	0.724927	0.479648
1425	0.485228	0.549038		1425	0.264021	0.0130534
1426	0.156797	0.229251		1426	0.00872712	0.986461
1427	0.697717	0.118681		1427	0.15795	0.791659
1428	0.224964	0.308229		1428	0.732656	0.49845
1429	0.810444	0.40463		1429	0.235205	0.894792
1430	0.551312	0.501981		1430	0.714349	0.161382
1431	0.600949	0.458858		1431	0.739807	0.37221
1432	0.074347	0.994324		1432	0.0228235	0.963596
1433	0.310018	0.167424		1433	0.797188	0.591064
1434	0.400175	0.730448		1434	0.781579	0.613711
1435	0.135144	0.465824		1435	0.355326	0.611028
1436	0.264869	0.760436		1436	0.730294	0.454063
1437	0.778221	0.529025		1437	0.2151	0.731102
1438	0.523616	0.264864		1438	0.977452	0.381208
1439	0.610205	0.583974		1439	0.483393	0.102995
1440	0.354012	0.0998001		1440	0.475887	0.0158111
1441	0.678026	0.611216		1441	0.65047	0.433892
1442	0.601857	0.275725		1442	0.383232	0.358126
1443	0.742986	0.144476		1443	0.6532	0.0917431
1444	0.520569	0.620268		1444	0.0634449	0.96958
1445	0.683494	0.0768474		1445	0.772888	0.411996
1446	0.0634516	0.933324		1446	0.783771	0.357882
1447	0.0945645	0.939994		1447	0.463324	0.570482
1448	0.633823	0.400725		1448	0.365161	0.764493
1449	0.402279	0.519113		1449	0.58802	0.270993
1450	0.548008	0.333272		1450	0.447715	0.633974
1451	0.179246	0.868179		1451	0.81592	0.518948
1452	0.484232	0.591648		1452	0.956687	0.381073
1453	0.848202	0.109678		1453	0.0515774	0.964167
1454	0.991098	0.0820299		1454	0.551466	0.325796
1455	0.455056	0.264496		1455	0.755713	0.0330257
1456	0.0337071	0.993164		1456	0.134445	0.96951
1457	0.600008	0.471642		1457	0.0227697	0.996035
1458	0.927241	0.114409		1458	0.541671	0.57892
1459	0.584588	0.648167		1459	0.484037	0.472098
1460	0.581834	0.510762		1460	0.139382	0.904966
1461	0.569963	0.553026		1461	0.54712	0.735491
1462	0.694096	0.522615		1462	0.621332	0.41358
1463	0.639003	0.417854		1463	0.592786	0.0661482
1464	0.154071	0.702303		1464	0.413971	0.435594
1465	0.085527	0.75058		1465	0.664618	0.579829
1466	0.645897	0.435833		1466	0.558485	0.221347
1467	0.527413	0.428368		1467	0.643952	0.347177
1468	0.475636	0.0617543		1468	0.145584	0.325424
1469	0.050482	0.985796		1469	0.587524	0.157798
1470	0.0526453	0.985711		1470	0.284791	0.716887
1471	0.235152	0.696856		1471	0.205633	0.925171
1472	0.928124	0.151915		1472	0.0767341	0.802053
1473	0.670119	0.321712		1473	0.643293	0.646619
1474	0.624716	0.538601		1474	0.778193	0.387603
1475	0.618325	0.146604		1475	0.564597	0.576565
1476	0.514929	0.293154		1476	0.0127403	0.991828
1477	0.306561	0.752886		1477	0.677861	0.6437
1478	0.0286657	0.655379		1478	0.806938	0.310521
1479	0.495033	0.216426		1479	0.6892	0.469276
1480	0.662537	0.358316		1480	0.733738	0.425807
1481	0.356181	0.56548		1481	0.660475	0.567744
1482	0.118931	0.5449		1482	0.111758	0.0307126
1483	0.626449	0.642099		1483	0.619039	0.521039
1484	0.471444	0.309648		1484	0.351541	0.68401
1485	0.50706	0.247355		1485	0.821994	0.423108
1486	0.506397	0.505703		1486	0.667376	0.548666
1487	0.394805	0.549498		1487	0.35406	0.560478
1488	0.320794	0.698986		1488	0.931369	0.144899
1489	0.595701	0.470924		1489	0.764045	0.138129
1490	0.551392	0.534604		1490	0.448546	0.190714
1491	0.639203	0.503101		1491	0.580503	0.520428
1492	0.41325	0.0458829		1492	0.695348	0.581656
1493	0.3945	0.215328		1493	0.890366	0.391606
1494	0.0128705	0.982967		1494	0.513676	0.299628
1495	0.623387	0.145558		1495	0.726403	0.0513522
1496	0.842022	0.351982		1496	0.252046	0.0562741
1497	0.11134	0.845139		1497	0.199738	0.693129
1498	0.706591	0.486799		1498	0.371048	0.0144307
1499	0.891296	0.524118		1499	0.825607	0.413617
1500	0.404888	0.570235		1500	0.163664	0.328603
1501	0.399227	0.422314		1501	0.638312	0.512094
1502	0.0189688	0.996511		1502	0.0179165	0.970271
1503	0.814574	0.487963		1503	0.509855	0.351561
1504	0.383504	0.597372		1504	0.0139973	0.988616
1505	0.0692923	0.953229		1505	0.671673	0.599724
1506	0.653324	0.593699		1506	0.581253	0.285605
1507	0.17685	0.0843923		1507	0.250766	0.798179
1508	0.32121	0.818565		1508	0.0955346	0.47562
1509	0.831324	0.453613		1509	0.60472	0.574916
1510	0.731822	0.470331		1510	0.0584158	0.993715
1511	0.0190881	0.993184		1511	0.222096	0.848746
1512	0.000859503	0.966197		1512	0.35722	0.559966
1513	0.103675	0.522331		1513	0.035415	0.976298
1514	0.768887	0.6939		1514	0.0442265	0.781878
1515	0.156853	0.813264		1515	0.839341	0.428118
1516	0.275625	0.0540772		1516	0.662771	0.63551
1517	0.0564689	0.798859		1517	0.55835	0.656193
1518	0.649701	0.584297		1518	0.540532	0.528387
1519	0.339451	0.749692		1519	0.542658	0.308942
1520	0.579082	0.331627		1520	0.804848	0.340681
1521	0.228053	0.402732		1521	0.53362	0.368215
1522	0.527541	0.588927		1522	0.624462	0.46652
1523	0.661627	0.58983		1523	0.521254	0.491392
1524	0.742786	0.37921		1524	0.601018	0.501374
1525	0.698535	0.435777		1525	0.00986716	0.994761
1526	0.6214	0.45649		1526	0.798141	0.454697
1527	0.366213	0.716679		1527	0.00969339	0.0325342
1528	0.313284	0.436744		1528	0.811973	0.525816
1529	0.0811836	0.921876		1529	0.0480425	0.990758
1530	0.234634	0.505225		1530	0.462518	0.468036
1531	0.0159808	0.999476		1531	0.225542	0.827295
1532	0.00457861	0.986826		1532	0.710277	0.275281
1533	0.249039	0.228466		1533	0.595693	0.3321
1534	0.13995	0.639344		1534	0.409929	0.6769
1535	0.77034	0.482435		1535	0.804127	0.584752
1536	0.56093	0.39334		1536	0.717999	0.565378
1537	0.163825	0.943204		1537	0.234893	0.716777
1538	0.651614	0.828609		1538	0.636859	0.179573
1539	0.0510946	0.983782		1539	0.409127	0.310904
1540	0.0675452	0.978881		1540	0.916471	0.0942659
1541	0.150079	0.733403		1541	0.675175	0.425532
1542	0.516058	0.428722		1542	0.721159	0.440757
1543	0.50338	0.705396		1543	0.506151	0.505301
1544	0.0663297	0.505483		1544	0.297291	0.714351
1545	0.497907	0.266632		1545	0.601652	0.601877
1546	0.505218	0.506716		1546	0.0590489	0.98373
1547	0.38663	0.455827		1547	0.717711	0.195927
1548	0.570085	0.138996		1548	0.351425	0.0722057
1549	0.500655	0.624163		1549	0.0623634	0.962285
1550	0.598478	0.172877		1550	0.696169	0.502155
1551	0.00402615	0.975905		1551	0.54358	0.490273
1552	0.681143	0.346541		1552	0.768451	0.723146
1553	0.0507141	0.987155		1553	0.852408	0.390735
1554	0.0512784	0.983413		1554	0.35485	0.565403
1555	0.983366	0.379564		1555	0.0462697	0.977166
1556	0.0148103	0.974801		1556	0.136192	0.99299
1557	0.279302	0.699463		1557	0.576349	0.379865
1558	0.290739	0.494191		1558	0.00941033	0.997959
1559	0.0470477	0.959048		1559	0.504892	0.201742
1560	0.000135848	0.954878		1560	0.674532	0.307839
1561	0.432484	0.497341		1561	0.27626	0.660222
1562	0.250358	0.452142		1562	0.105243	0.834933
1563	0.0737542	0.207084		1563	0.423472	0.202596
1564	0.561024	0.346385		1564	0.521703	0.624731
1565	0.602931	0.0634787		1565	0.726653	0.50832
1566	0.342976	0.6966		1566	0.321645	0.549427
1567	0.454347	0.631535		1567	0.747421	0.421982
1568	0.552611	0.107427		1568	0.823974	0.34906
1569	0.505822	0.257207		1569	0.839664	0.475276
1570	0.115662	0.734009		1570	0.522181	0.5745
1571	0.466185	0.580509		1571	0.622817	0.426223
1572	0.0787605	0.722107		1572	0.5726	0.505724
1573	0.610959	0.55672		1573	0.607493	0.483204
1574	0.733704	0.274714		1574	0.668431	0.460233
1575	0.0651674	0.982232		1575	0.607414	0.463478
1576	0.00770088	0.997747		1576	0.670266	0.463182
1577	0.00530345	0.997831		1577	0.416848	0.129187
1578	0.727458	0.0269468		1578	0.788259	0.298673
1579	0.0826684	0.858727		1579	0.353305	0.584343
1580	0.448413	0.557574		1580	0.396319	0.599462
1581	0.173128	0.156395		1581	0.391845	0.407616
1582	0.00518446	0.938252		1582	0.0391555	0.993919
1583	0.144373	0.0978187		1583	0.657488	0.526547
1584	0.631695	0.405945		1584	0.717839	0.447347
1585	0.0794665	0.978644		1585	0.00923495	0.975136
1586	0.464258	0.288343		1586	0.0581389	0.98882
1587	0.640898	0.248188		1587	0.626954	0.334466
1588	0.480139	0.363107		1588	0.62789	0.548088
1589	0.629573	0.0618547		1589	0.232155	0.734913
1590	0.692935	0.356347		1590	0.721713	0.222589
1591	0.0351042	0.991424		1591	0.538871	0.419164
1592	0.370656	0.526481		1592	0.718487	0.52261
1593	0.577677	0.182099		1593	0.0243502	0.96609
1594	0.654144	0.407184		1594	0.0578473	0.986937
1595	0.226939	0.872048		1595	0.649811	0.57354
1596	0.0853606	0.655876		1596	0.0177409	0.998137
1597	0.124209	0.898038		1597	0.61931	0.159933
1598	0.805607	0.0388291		1598	0.619443	0.571663
1599	0.0440666	0.980219		1599	0.0102591	0.970781
1600	0.68511	0.335961		1600	0.0153723	0.961049
1601	0.20189	0.195532		1601	0.386836	0.467908
1602	0.590905	0.412112		1602	0.745399	0.505651
1603	0.644131	0.376808		1603	0.439922	0.622466
1604	0.553393	0.507499		1604	0.695092	0.580001
1605	0.538404	0.375815		1605	0.66428	0.500618
1606	0.389799	0.666833		1606	0.563065	0.565565
1607	0.693239	0.267972		1607	0.284972	0.575573
1608	0.555175	0.626398		1608	0.219969	0.604747
1609	0.431472	0.410084		1609	0.842419	0.481048
1610	0.022962	0.97054		1610	0.0688897	0.60003
1611	0.581613	0.0674582		1611	0.327237	0.364502
1612	0.466225	0.492347		1612	0.602771	0.361072
1613	0.534068	0.26291		1613	0.660779	0.584573
1614	0.762197	0.45143		1614	0.58475	0.597412
1615	0.0478573	0.997639		1615	0.742097	0.592532
1616	0.0942299	0.632264		1616	0.590333	0.595489
1617	0.681862	0.280775		1617	0.300676	0.783209
1618	0.135045	0.795728		1618	0.735619	0.677471
1619	0.61974	0.528448		1619	0.82401	0.534352
1620	0.0244178	0.781545		1620	0.187523	0.00778775
1621	0.250779	0.957336		1621	0.992696	0.202582
1622	0.098728	0.928672		1622	0.300725	0.680526
1623	0.308663	0.727509		1623	0.79253	0.261945
1624	0.611186	0.503664		1624	0.679123	0.509547
1625	0.073925	0.45681		1625	0.695323	0.419634
1626	0.49483	0.525232		1626	0.0309845	0.990212
1627	0.790403	0.649016		1627	0.285856	0.820427
1628	0.705289	0.188834		1628	0.402654	0.589731
1629	0.897166	0.583904		1629	0.388695	0.75467
1630	0.349343	0.568008		1630	0.500977	0.46049
1631	0.586656	0.508105		1631	0.333523	0.60535
1632	0.560576	0.114315		1632	0.523027	0.481138
1633	0.653084	0.368199		1633	0.0271766	0.965641
1634	0.523258	0.359198		1634	0.557023	0.498769
1635	0.377864	0.436528		1635	0.648681	0.284978
1636	0.0260471	0.887118		1636	0.791152	0.310743
1637	0.297302	0.702986		1637	0.517315	0.286079
1638	0.621004	0.763465		1638	0.536192	0.506954
1639	0.0622235	0.645544		1639	0.622409	0.468597
1640	0.00431308	0.981644		1640	0.59337	0.497283
1641	0.755111	0.690339		1641	0.514799	0.551969
1642	0.643798	0.029426		1642	0.337565	0.808365
1643	0.456198	0.530137		1643	0.5564	0.519135
1644	0.0315	0.0815605		1644	0.496941	0.506643
1645	0.279651	0.400019		1645	0.132541	0.512005
1646	0.0769588	0.928966		1646	0.384115	0.184284
1647	0.420137	0.62497		1647	0.654127	0.440804
1648	0.700588	0.574845		1648	0.50179	0.271653
1649	0.737899	0.314187		1649	0.588556	0.555299
1650	0.734111	0.261734		1650	0.0636614	0.996714
1651	0.889504	0.0623769		1651	0.0333817	0.998583
1652	0.25342	0.606784		1652	0.0155863	0.985423
1653	0.466107	0.377567		1653	0.237909	0.78736
1654	0.686567	0.439695		1654	0.650531	0.622431
1655	0.181852	0.151258		1655	0.364978	0.240397
1656	0.0796932	0.610048		1656	0.800259	0.414979
1657	0.0616316	0.894212		1657	0.612079	0.370165
1658	0.602	0.386929		1658	0.775114	0.457087
1659	0.324141	0.0651094		1659	0.692182	0.636769
1660	0.597637	0.183212		1660	0.466608	0.178048
1661	0.168308	0.818732		1661	0.114294	0.167968
1662	0.0161986	0.90451		1662	0.0144983	0.975135
1663	0.621558	0.457575		1663	0.82704	0.523122
1664	0.725191	0.513044		1664	0.81567	0.477844
1665	0.0910502	0.0314012		1665	0.0411935	0.952051
1666	0.737788	0.459859		1666	0.11244	0.755164
1667	0.606922	0.398025		1667	0.604442	0.540425
1668	0.0137216	0.987861		1668	0.587747	0.378496
1669	0.484111	0.4613		1669	0.75946	0.311392
1670	0.917889	0.44325		1670	0.12328	0.572822
1671	0.490904	0.419269		1671	0.44681	0.441284
1672	0.665362	0.528901		1672	0.386595	0.0627148
1673	0.423522	0.413142		1673	0.666397	0.211358
1674	0.00247137	0.974005		1674	0.560216	0.491725
1675	0.677092	0.307457		1675	0.743621	0.62104
1676	0.025968	0.968729		1676	0.075857	0.93239
1677	0.759821	0.545149		1677	0.346919	0.512794
1678	0.340507	0.682187		1678	0.619288	0.432603
1679	0.646063	0.0826655		1679	0.687008	0.527107
1680	0.398328	0.662644		1680	0.760035	0.411281
1681	0.799262	0.672404		1681	0.619014	0.530377
1682	0.919487	0.135023		1682	0.558469	0.447526
1683	0.027877	0.96685		1683	0.0582657	0.989878
1684	0.256544	0.178125		1684	0.3494	0.692615
1685	0.301314	0.471863		1685	0.00370437	0.995385
1686	0.0763174	0.558881		1686	0.036354	0.946089
1687	0.0122662	0.433401		1687	0.583518	0.465696
1688	0.659772	0.453928		1688	0.819528	0.40625
1689	0.589599	0.672499		1689	0.809333	0.406075
1690	0.0130362	0.99511		1690	0.591776	0.394312
1691	0.578743	0.413403		1691	0.0118203	0.997946
1692	0.16965	0.833691		1692	0.0981054	0.996599
1693	0.600877	0.33327		1693	0.506052	0.719222
1694	0.29329	0.238878		1694	0.59193	0.405261
1695	0.376369	0.346009		1695	0.658593	0.382971
1696	0.475396	0.139982		1696	0.73621	0.401467
1697	0.600584	0.414372		1697	0.199268	0.0146583
1698	0.76821	0.231317		1698	0.503083	0.594182
1699	0.592392	0.0524777		1699	0.0371822	0.968741
1700	0.491537	0.576629		1700	0.676131	0.389277
1701	0.546436	0.475974		1701	0.155255	0.870418
1702	0.627046	0.432025		1702	0.713532	0.590571
1703	0.568309	0.587212		1703	0.607382	0.469965
1704	0.294826	0.360794		1704	0.665752	0.511182
1705	0.661998	0.222764		1705	0.825024	0.534405
1706	0.391285	0.444243		1706	0.654388	0.229997
1707	0.00260479	0.77125		1707	0.139858	0.923468
1708	0.437235	0.483149		1708	0.767792	0.519099
1709	0.141671	0.251933		1709	0.655646	0.358143
1710	0.3318	0.524432		1710	0.506839	0.445233
1711	0.794502	0.553084		1711	0.048218	0.97163
1712	0.586211	0.48244		1712	0.124054	0.387923
1713	0.0216047	0.945819		1713	0.154293	0.456927
1714	0.02974	0.596587		1714	0.797816	0.530511
1715	0.0398913	0.338189		1715	0.184578	0.0661132
1716	0.633254	0.0223896		1716	0.0997848	0.994214
1717	0.0402141	0.998305		1717	0.841348	0.0448785
1718	0.643529	0.19848		1718	0.707246	0.612095
1719	0.205979	0.831334		1719	0.0885216	0.368654
1720	0.571152	0.412995		1720	0.61809	0.478851
1721	0.0802736	0.923604		1721	0.612892	0.546837
1722	0.246724	0.106171		1722	0.626796	0.513047
1723	0.931133	0.0387837		1723	0.0114143	0.542643
1724	0.51956	0.552772		1724	0.507882	0.551481
1725	0.0131529	0.971027		1725	0.694445	0.465789
1726	0.00416445	0.981049		1726	0.0721352	0.975144
1727	0.99643	0.0482707		1727	0.760322	0.558618
1728	0.0466695	0.936361		1728	0.611265	0.266143
1729	0.192492	0.484457		1729	0.0267743	0.969679
1730	0.71639	0.44245		1730	0.690572	0.474746
1731	0.0940377	0.951476		1731	0.7167	0.481286
1732	0.312685	0.486965		1732	0.83764	0.208485
1733	0.381532	0.768754		1733	0.936268	0.493383
1734	0.00161836	0.914775		1734	0.837715	0.645593
1735	0.493921	0.616101		1735	0.203468	0.46148
1736	0.178979	0.769507		1736	0.818011	0.499877
1737	0.634535	0.484596		1737	0.524946	0.540266
1738	0.269655	0.758143		1738	0.799414	0.460545
1739	0.884939	0.214587		1739	0.776813	0.177881
1740	0.709725	0.307895		1740	0.722898	0.420472
1741	0.55898	0.380793		1741	0.78366	0.643815
1742	0.653167	0.543164		1742	0.673453	0.669902
1743	0.0844651	0.793694		1743	0.521623	0.430879
1744	0.590733	0.235036		1744	0.772636	0.559261
1745	0.0195415	0.983253		1745	0.770079	0.481575
1746	0.233345	0.486594		1746	0.0371013	0.0178804
1747	0.222618	0.517747		1747	0.491425	0.436846
1748	0.2776	0.853779		1748	0.681454	0.60956
1749	0.0502608	0.959204		1749	0.555255	0.565321
1750	0.159929	0.778989		1750	0.568378	0.382496
1751	0.0506741	0.995473		1751	0.617052	0.435838
1752	0.0175295	0.949268		1752	0.929806	0.359946
1753	0.660763	0.398278		1753	0.705441	0.179765
1754	0.505457	0.657737		1754	0.0528466	0.979432
1755	0.686221	0.334822		1755	0.104919	0.828547
1756	0.303084	0.0163929		1756	0.422333	0.658116
1757	0.42141	0.308678		1757	0.921321	0.274178
1758	0.458415	0.602441		1758	0.558164	0.701752
1759	0.349379	0.522196		1759	0.698661	0.44794
1760	0.277895	0.774632		1760	0.527713	0.540745
1761	0.0680763	0.993455		1761	0.424473	0.53628
1762	0.430578	0.241475		1762	0.575939	0.397876
1763	0.0309733	0.280977		1763	0.0202503	0.991088
1764	0.667097	0.465276		1764	0.0486004	0.396787
1765	0.322635	0.549934		1765	0.187139	0.990828
1766	0.857861	0.275827		1766	0.122783	0.900733
1767	0.00253891	0.928664		1767	0.6255	0.654657
1768	0.667572	0.613154		1768	0.0256794	0.548074
1769	0.292908	0.730187		1769	0.646154	0.488052
1770	0.0298491	0.996548		1770	0.85873	0.515501
1771	0.194636	0.64172		1771	0.39952	0.720221
1772	0.690612	0.260464		1772	0.0388773	0.269149
1773	0.310865	0.759659		1773	0.175581	0.825749
1774	0.0246414	0.99246		1774	0.294927	0.820235
1775	0.47441	0.570462		1775	0.760197	0.506938
1776	0.613585	0.695702		1776	0.01931	0.987649
1777	0.505348	0.659486		1777	0.583331	0.47396
1778	0.641409	0.619322		1778	0.123031	0.884387
1779	0.555394	0.447992		1779	0.116105	0.861851
1780	0.0243755	0.998742		1780	0.69749	0.671668
1781	0.0522301	0.225909		1781	0.672662	0.511624
1782	0.417458	0.378183		1782	0.0988442	0.857437
1783	0.579023	0.533779		1783	0.0120531	0.958731
1784	0.488472	0.282267		1784	0.681361	0.15795
1785	0.983278	0.720916		1785	0.558892	0.44161
1786	0.501855	0.638433		1786	0.180253	0.753834
1787	0.2746	0.84815		1787	0.273194	0.698926
1788	0.525365	0.274739		1788	0.0211625	0.257265
1789	0.0548542	0.365986		1789	0.198585	0.804968
1790	0.770612	0.43826		1790	0.667222	0.312196
1791	0.0214559	0.974686		1791	0.425062	0.851292
1792	0.691571	0.482867		1792	0.678383	0.493011
1793	0.464201	0.672724		1793	0.78484	0.588303
1794	0.42519	0.237552		1794	0.489029	0.585014
1795	0.028697	0.996912		1795	0.489724	0.260472
1796	0.153251	0.477967		1796	0.757614	0.456115
1797	0.0716643	0.955534		1797	0.989478	0.0684363
1798	0.45759	0.704342		1798	0.444412	0.197072
1799	0.55514	0.360978		1799	0.780998	0.477733
1800	0.177772	0.692206		1800	0.795718	0.378986
1801	0.185081	0.780138		1801	0.650123	0.64995
1802	0.640077	0.536324		1802	0.022298	0.996964
1803	0.0437159	0.495644		1803	0.65731	0.406012
1804	0.11725	0.342351		1804	0.719379	0.365165
1805	0.64788	0.16676		1805	0.452913	0.472068
1806	0.304357	0.559935		1806	0.686838	0.343497
1807	0.721812	0.0511688		1807	0.725965	0.5219
1808	0.0878683	0.978302		1808	0.0005607	0.981876
1809	0.0219859	0.997074		1809	0.4831	0.657117
1810	0.615215	0.568258		1810	0.476939	0.717012
1811	0.362148	0.225511		1811	0.0720315	0.989918
1812	0.549549	0.315865		1812	0.00324655	0.381176
1813	0.71109	0.442071		1813	0.382263	0.329761
1814	0.604215	0.520665		1814	0.851989	0.538837
1815	0.120385	0.97767		1815	0.806791	0.506124
1816	0.543836	0.502657		1816	0.275735	0.827584
1817	0.0818063	0.995944		1817	0.213909	0.047399
1818	0.565823	0.480189		1818	0.424545	0.382743
1819	0.343004	0.156745		1819	0.397755	0.816576
1820	0.637011	0.314931		1820	0.669586	0.491778
1821	0.127	0.567576		1821	0.635953	0.517442
1822	0.801382	0.126256		1822	0.918966	0.476785
1823	0.685639	0.549485		1823	0.157296	0.869037
1824	0.101116	0.845852		1824	0.618313	0.522369
1825	0.507117	0.509287		1825	0.743166	0.475143
1826	0.147625	0.716635		1826	0.712931	0.679805
1827	0.530659	0.134685		1827	0.778916	0.490907
1828	0.635725	0.608547		1828	0.94359	0.121591
1829	0.434213	0.129468		1829	0.0615199	0.989624
1830	0.0330031	0.999636		1830	0.622187	0.673647
1831	0.791108	0.448659		1831	0.17585	0.284597
1832	0.281276	0.878554		1832	0.574871	0.557488
1833	0.137809	0.648183		1833	0.758928	0.440912
1834	0.515374	0.351729		1834	0.582087	0.622362
1835	0.258552	0.624354		1835	0.646196	0.532002
1836	0.0299519	0.981993		1836	0.628502	0.50573
1837	0.277425	0.494493		1837	0.603128	0.683337
1838	0.156484	0.623997		1838	0.768132	0.324688
1839	0.39022	0.473616		1839	0.447733	0.46146
1840	0.514574	0.221864		1840	0.137813	0.0302582
1841	0.35569	0.0437719		1841	0.706798	0.353658
1842	0.590521	0.409904		1842	0.617295	0.544773
1843	0.58927	0.3257		1843	0.76209	0.0964089
1844	0.305316	0.740524		1844	0.868973	0.0310388
1845	0.694495	0.241197		1845	0.743821	0.297098
1846	0.258274	0.723117		1846	0.019988	0.637293
1847	0.790365	0.341891		1847	0.520513	0.718814
1848	0.22834	0.696751		1848	0.630174	0.533063
1849	0.850691	0.363794		1849	0.485449	0.544887
1850	0.522198	0.516221		1850	0.861501	0.0855732
1851	0.637881	0.505256		1851	0.255167	0.605471
1852	0.0312904	0.900759		1852	0.69489	0.605429
1853	0.553263	0.515687		1853	0.598923	0.624662
1854	0.687554	0.0796731		1854	0.790563	0.519303
1855	0.141077	0.561277		1855	0.793738	0.38185
1856	0.779568	0.396218		1856	0.64858	0.218021
1857	0.269541	0.676679		1857	0.783225	0.228951
1858	0.603631	0.522551		1858	0.71615	0.559433
1859	0.044671	0.977605		1859	0.883077	0.0393451
1860	0.020615	0.955185		1860	0.956803	0.484089
1861	0.315415	0.292407		1861	0.714429	0.587384
1862	0.619529	0.509221		1862	0.23165	0.0702574
1863	0.604608	0.384517		1863	0.540917	0.396056
1864	0.73761	0.586032		1864	0.114117	0.981344
1865	0.680685	0.548195		1865	0.0588054	0.978429
1866	0.287744	0.0217672		1866	0.459359	0.459203
1867	0.5599	0.429402		1867	0.695421	0.172725
1868	0.536186	0.370585		1868	0.302163	0.0429696
1869	0.419105	0.397203		1869	0.796743	0.379579
1870	0.544256	0.486177		1870	0.815658	0.31646
1871	0.543765	0.153628		1871	0.816344	0.316033
1872	0.53127	0.370169		1872	0.998031	0.660239
1873	0.681139	0.595654		1873	0.0213773	0.97272
1874	0.601628	0.561524		1874	0.0337007	0.993428
1875	0.0570779	0.995669		1875	0.603288	0.618491
1876	0.589958	0.498058		1876	0.0345176	0.955189
1877	0.663429	0.366043		1877	0.330947	0.668949
1878	0.538865	0.556254		1878	0.137528	0.556476
1879	0.426898	0.38879		1879	0.469702	0.505547
1880	0.586212	0.306208		1880	0.822527	0.416873
1881	0.0751379	0.848589		1881	0.0109588	0.957732
1882	0.0292997	0.333533		1882	0.704125	0.550405
1883	0.32721	0.517925		1883	0.596651	0.194959
1884	0.0439867	0.998122		1884	0.52212	0.719081
1885	0.584706	0.42538		1885	0.668224	0.433267
1886	0.894576	0.112576		1886	0.812606	0.547888
1887	0.0420031	0.859286		1887	0.61935	0.45033
1888	0.560777	0.680472		1888	0.0423906	0.946158
1889	0.658473	0.417866		1889	0.0669299	0.941301
1890	0.472307	0.482695		1890	0.68503	0.521684
1891	0.586856	0.485132		1891	0.241334	0.80927
1892	0.448233	0.596216		1892	0.156206	0.502418
1893	0.71603	0.305131		1893	0.00596514	0.991473
1894	0.14847	0.872745		1894	0.0917473	0.814669
1895	0.432292	0.425357		1895	0.892272	0.260508
1896	0.38563	0.379357		1896	0.716153	0.462469
1897	0.242399	0.664987		1897	0.743603	0.22953
1898	0.612263	0.047562		1898	0.75946	0.241983
1899	0.0188387	0.91718		1899	0.6208	0.654225
1900	0.0501597	0.994079		1900	0.743987	0.160898
1901	0.617795	0.709223		1901	0.759519	0.296647
1902	0.621053	0.495636		1902	0.586395	0.449364
1903	0.85433	0.24227		1903	0.68249	0.359603
1904	0.219913	0.690416		1904	0.593821	0.425104
1905	0.179434	0.585183		1905	0.665617	0.427467
1906	0.2909	0.887725		1906	0.585795	0.70711
1907	0.680642	0.677996		1907	0.78208	0.844067
1908	0.586676	0.754328		1908	0.626266	0.574078
1909	0.508367	0.357637		1909	0.34751	0.725978
1910	0.0797413	0.92218		1910	0.576785	0.494898
1911	0.0410102	0.632043		1911	0.854565	0.427412
1912	0.476617	0.535607		1912	0.731466	0.615884
1913	0.0222913	0.891736		1913	0.150751	0.783801
1914	0.661047	0.386106		1914	0.611802	0.445733
1915	0.586807	0.540978		1915	0.0884701	0.872071
1916	0.0552407	0.683811		1916	0.50717	0.531544
1917	0.379191	0.412377		1917	0.694761	0.682695
1918	0.124434	0.36736		1918	0.627723	0.515809
1919	0.771491	0.554425		1919	0.0499092	0.930243
1920	0.776278	0.259086		1920	0.61225	0.54113
1921	0.419302	0.466858		1921	0.297541	0.842534
1922	0.159558	0.865177		1922	0.64752	0.494253
1923	0.600478	0.368614		1923	0.919392	0.0864099
1924	0.582374	0.548755		1924	0.549754	0.544661
1925	0.594551	0.7541		1925	0.504626	0.222717
1926	0.142401	0.758975		1926	0.129868	0.0557733
1927	0.797687	0.371717		1927	0.416544	0.0864468
1928	0.624926	0.428708		1928	0.556049	0.53724
1929	0.238112	0.692652		1929	0.873194	0.346535
1930	0.0340436	0.73789		1930	0.245112	0.747034
1931	0.797898	0.0402037		1931	0.699799	0.576825
1932	0.559319	0.120233		1932	0.825334	0.602393
1933	0.499759	0.218559		1933	0.0161378	0.994806
1934	0.587291	0.435848		1934	0.568888	0.672458
1935	0.754096	0.291628		1935	0.246194	0.405195
1936	0.460861	0.455414		1936	0.939975	0.0393944
1937	0.00598246	0.991837		1937	0.67448	0.536835
1938	0.0171289	0.981401		1938	0.901213	0.0549425
1939	0.597764	0.518317		1939	0.00129532	0.944605
1940	0.623066	0.552732		1940	0.0915318	0.0393329
1941	0.285814	0.165983		1941	0.238512	0.267496
1942	0.509874	0.14419		1942	0.86259	0.152834
1943	0.207046	0.437382		1943	0.025132	0.77844
1944	0.633117	0.113164		1944	0.163181	0.0295903
1945	0.11918	0.873303		1945	0.248285	0.506078
1946	0.487091	0.0911887		1946	0.019461	0.356383
1947	0.555145	0.505775		1947	0.760084	0.509038
1948	0.537395	0.539986		1948	0.662412	0.418066
1949	0.349968	0.715221		1949	0.775522	0.186533
1950	0.318981	0.784794		1950	0.033745	0.976173
1951	0.0778121	0.967585		1951	0.214539	0.73835
1952	0.232273	0.84573		1952	0.503342	0.74084
1953	0.268204	0.100995		1953	0.611573	0.568725
1954	0.623221	0.476825		1954	0.516785	0.305876
1955	0.473772	0.32443		1955	0.527398	0.560606
1956	0.0175705	0.993662		1956	0.738493	0.551913
1957	0.790396	0.0893295		1957	0.879507	0.112201
1958	0.0501961	0.985433		1958	0.53104	0.123755
1959	0.199945	0.620226		1959	0.6549	0.14643
1960	0.743678	0.431844		1960	0.446758	0.47723
1961	0.69959	0.466723		1961	0.039975	0.856359
1962	0.559088	0.414155		1962	0.0136141	0.97478
1963	0.240729	0.36454		1963	0.523561	0.504536
1964	0.511584	0.700414		1964	0.496063	0.321131
1965	0.30787	0.428769		1965	0.189162	0.863729
1966	0.926196	0.194378		1966	0.81825	0.375847
1967	0.523996	0.428845		1967	0.40425	0.707889
1968	0.0360103	0.996227		1968	0.672241	0.585839
1969	0.056851	0.0656024		1969	0.541149	0.107921
1970	0.384424	0.763377		1970	0.764418	0.250557
1971	0.0126464	0.999281		1971	0.565499	0.609783
1972	0.509595	0.655622		1972	0.463802	0.302754
1973	0.2593	0.772301		1973	0.75761	0.406878
1974	0.506794	0.181311		1974	0.161249	0.857926
1975	0.745054	0.388607		1975	0.638475	0.362949
1976	0.702532	0.460538		1976	0.836717	0.434417
1977	0.630384	0.276293		1977	0.115813	0.983705
1978	0.619689	0.223634		1978	0.0346617	0.973737
1979	0.616686	0.250542		1979	0.0114387	0.563499
1980	0.424419	0.0563533		1980	0.348733	0.647156
1981	0.668731	0.467288		1981	0.0835318	0.854276
1982	0.0808072	0.475986		1982	0.067526	0.666691
1983	0.388552	0.87413		1983	0.708204	0.629375
1984	0.358386	0.731589		1984	0.491674	0.587276
1985	0.116161	0.972779		1985	0.662218	0.635848
1986	0.317017	0.586561		1986	0.0299591	0.987464
1987	0.533792	0.511731		1987	0.558581	0.780357
1988	0.233591	0.25968		1988	0.764278	0.455608
1989	0.814164	0.642024		1989	0.763269	0.419572
1990	0.00832299	0.97919		1990	0.0768023	0.990135
1991	0.0477036	0.91535		1991	0.643299	0.213893
1992	0.244049	0.424235		1992	0.422777	0.548712
1993	0.0410277	0.189165		1993	0.980113	0.0398173
1994	0.763062	0.448127		1994	0.546054	0.401674
1995	0.444469	0.212271		1995	0.885678	0.387687
1996	0.344326	0.129017		1996	0.50659	0.388111
1997	0.0403221	0.881726		1997	0.183828	0.588361
1998	0.989309	0.198042		1998	0.624353	0.506625
[truncated: 12,969 more rows]

## Sheet: Fig. 1f
	H_Sensor_Apo								C_Sensor_Apo
Time (s)	Donor	Acceptor	Donor_CK	Acceptor_CK	FRET	FRET_CK		Time (s)	Donor	Acceptor	Donor_CK	Acceptor_CK	FRET	FRET_CK
0.2	0	23696.8	-6.30232e-15	23696.8	1	1		0.2	0	24388.1	2.24131e-15	24388.1	1	1
0.4	-405.387	25006.9	1.46786e-14	23696.8	1.01648	1		0.4	-600.599	24430.7	1.13526e-14	24388.1	1.0252	1
0.6	292.855	35001.2	-183.614	24597.6	0.991702	1.00752		0.6	-600.599	28430.5	-59.028	24411.6	1.02158	1.00242
0.8	312.854	28454.9	-23.0069	29059.6	0.989125	1.00079		0.8	1137.4	33994.6	-272.191	26690.2	0.967625	1.0103
1	312.854	30568.1	10.0051	28375.8	0.989869	0.999648		1	1137.4	33994.6	378.402	29547.9	0.967625	0.987356
1.2	-327.975	28500.4	62.0132	28273	1.01164	0.997811		1.2	683.401	34026.9	530.146	28559.5	0.980311	0.981775
1.4	-429.973	26219.7	-70.4429	29008.6	1.01667	1.00243		1.4	683.401	26734	531.877	29194.3	0.975074	0.982107
1.6	-429.973	26219.7	-164.94	30048.5	1.01667	1.00552		1.6	799.585	26725.7	495.002	29144.8	0.970951	0.983299
1.8	-492.892	29944.5	-208.184	30027.6	1.01674	1.00698		1.8	799.585	26725.7	431.168	29042.1	0.970951	0.985371
2	-421.437	29939.4	-282.997	30253.3	1.01428	1.00944		2	367.861	26806.8	443.835	29437.4	0.986463	0.985147
2.2	-462.593	29942.3	-311.232	30768.6	1.01569	1.01022		2.2	367.861	28312.2	387.607	29911.1	0.987174	0.987207
2.4	-462.593	31614.5	-348.61	30694.9	1.01485	1.01149		2.4	483.583	30251.9	314.281	30545.7	0.984266	0.989816
2.6	-462.593	31706	-380.949	30214.1	1.01481	1.01277		2.6	483.583	33243.1	130.322	30557.1	0.985662	0.995753
2.8	-580.693	31714.4	-332.616	30375.5	1.01865	1.01107		2.8	-696.229	33326.9	394.431	30784.4	1.02134	0.987349
3	460.406	31640.5	-387.479	30271.7	0.985658	1.01297		3	-696.229	33326.9	71.7035	30771.9	1.02134	0.997675
3.2	1017.3	29898.7	-172.646	30469.7	0.967095	1.0057		3.2	-696.229	33299.6	-176.304	30506.8	1.02135	1.00581
3.4	1017.3	27467.1	257.916	30300.2	0.964286	0.99156		3.4	-367.229	33276.3	-362.432	30770.9	1.01116	1.01192
3.6	927.305	27473.5	534.485	29673.6	0.967349	0.982307		3.6	-367.229	24810.9	-336.567	31278.3	1.01502	1.01088
3.8	-72.9048	30053.9	668.175	28807	1.00243	0.977331		3.8	605.05	24741.8	-343.128	28356	0.976129	1.01225
4	-152.262	30059.5	352.925	29287.5	1.00509	0.988093		4	695.863	26243.9	6.67353	26780.5	0.97417	0.999751
4.2	-399.149	29823	220.077	29249.2	1.01357	0.992532		4.2	605.05	26250.3	248.441	25894.5	0.97747	0.990497
4.4	-399.149	28955.4	61.6977	29138.5	1.01398	0.997887		4.4	299.859	25961.5	375.887	24842.8	0.988582	0.985095
4.6	-610.692	28970.5	-6.79585	28498.5	1.02153	1.00024		4.6	-780.149	25559.7	356.886	23544.3	1.03148	0.985068
4.8	-610.692	27884.3	-115.051	27639.9	1.02239	1.00418		4.8	-780.149	22655.2	-33.2329	22553.8	1.03566	1.00148
5	-610.692	25442	-138.122	25607.3	1.02459	1.00542		5	275.487	22326.4	-107.76	19130.2	0.987811	1.00566
5.2	9718.32	19483.1	-294.62	23897.9	0.667197	1.01248		5.2	9630.76	13968.5	163.297	18531.2	0.591904	0.991265
5.4	9718.32	18793.8	4140.21	20453.9	0.659151	0.831658		5.4	11809.3	11685	5061.06	17407.9	0.497354	0.774753
5.6	2742.58	19289.1	5773.43	18660.4	0.875517	0.763712		5.6	11809.3	11685	7726.85	18197.6	0.497354	0.701947
5.8	2742.58	17416.8	5983.27	17960.1	0.863955	0.750107		5.8	11809.3	17810.1	8776.49	18512.4	0.601298	0.678386
6	6668.15	14332.9	6142.44	18146.8	0.682485	0.747113		6	10257.2	19517.7	9205.01	18805.4	0.655508	0.671372
6.2	11064.6	14020.8	6026.36	19158.9	0.558923	0.760719		6.2	8334.93	20082.9	8929.7	18487.8	0.706701	0.674306
6.4	6668.15	19316.1	7010.2	18925.7	0.743377	0.72971		6.4	3784.38	19977.3	9808.98	18052.6	0.840736	0.647939
6.6	11064.6	19003.9	6401.44	19150.3	0.632021	0.749471		6.6	3784.38	19983.9	12138.7	17230.4	0.84078	0.586683
6.8	6858.58	19302.5	7034.28	19196.1	0.737833	0.731827		6.8	11483.6	18221.9	13763.6	16780.1	0.613418	0.54938
7	6858.58	18607.7	6715.78	19375.9	0.73068	0.742609		7	16476.4	17867.4	13674.8	15998.9	0.520252	0.539161
7.2	6684.51	21560.4	6650.83	18764.1	0.763338	0.73831		7.2	17982.8	17760.5	13489.2	15112.7	0.496891	0.528382
7.4	1302.51	19002.2	7223.31	19303.1	0.935852	0.727693		7.4	17982.8	14234.3	12791.9	15388.2	0.441825	0.546066
7.6	1302.51	18758.9	6501	19220.9	0.935074	0.747259		7.6	13115.5	13136	13074.6	15750.5	0.500392	0.546416
7.8	7404.35	18325.6	5676.68	19224.5	0.712229	0.772032		7.8	13115.5	13136	12197	14904.5	0.500392	0.549951
8	7404.35	18325.6	6810.73	19167.8	0.712229	0.737832		8	13115.5	10343.7	11725.7	15695.5	0.440923	0.572386
8.2	17534.8	21704.7	6134.55	18904.7	0.553134	0.755003		8.2	12347.5	13458.3	11299.3	16914.7	0.521523	0.599515
8.4	5997.35	18024	7868.8	19721.7	0.750332	0.7148		8.4	10150.5	17371.3	11275.5	17178.8	0.631184	0.603734
8.6	7009.41	19236.2	7245.91	19211.6	0.73293	0.72613		8.6	10150.5	17371.3	10708.6	17668.9	0.631184	0.622637
8.8	4175.95	15695	7605.77	19437.2	0.789846	0.718753		8.8	10114.5	17373.8	9655.6	17816.1	0.632045	0.648526
9	4175.95	19437.4	7953.45	18924	0.823153	0.704084		9	3109.95	18165.6	10571.8	17911.2	0.853825	0.628839
9.2	4175.95	22059.3	9411.44	19225.5	0.840826	0.671353		9.2	3109.95	18165.6	12746	18041.3	0.853825	0.585997
9.4	13788.4	26966.9	8159.66	19734.9	0.661678	0.707481		9.4	10964.3	17607.9	12846.1	18341.7	0.616261	0.588106
9.6	13788.4	26966.9	7299.5	18930.4	0.661678	0.721711		9.6	15554.4	18330.3	13155.2	18520.2	0.54096	0.584687
9.8	7511.33	21428.9	7580.36	16951.2	0.740454	0.690995		9.8	15554.4	20827	13356	17885.1	0.572463	0.572486
10	7511.33	15302.1	7482.4	17089.3	0.67075	0.695487		10	14269.1	18421.5	13199.3	17897.2	0.563511	0.575537
10.2	7511.33	15286.9	7962.41	17061.7	0.67053	0.68181		10.2	12342.5	17791.9	13426	17829.7	0.590418	0.570447
10.4	10638.9	15064.8	7103.4	17502	0.586095	0.711307		10.4	13591.5	17703.2	13246.1	17734.3	0.565693	0.572435
10.6	6544.88	16087.6	7297.75	17458.8	0.710819	0.70522		10.6	13059.5	15870.2	13570.7	18348.6	0.548579	0.574844
10.8	4873.88	16206.2	6917.33	17649.3	0.768792	0.718426		10.8	13591.5	18253.4	13766	18230.9	0.573198	0.569771
11	2656.88	17374.2	6881.09	17590	0.867362	0.718808		11	13579.3	18254.3	14198.3	18343.1	0.573428	0.563684
11.2	2656.88	15885.2	7062.66	18058.6	0.856711	0.718858		11.2	18183.3	17927.4	13417.4	18763.9	0.496456	0.583069
11.4	5217.68	17239	6816.49	18033.9	0.767656	0.725699		11.4	14070.6	18915.5	14147.4	18776.1	0.573439	0.570295
11.6	6937.68	20180.7	7169.73	17736.1	0.744171	0.712126		11.6	14070.6	18915.5	13760.9	18897	0.573439	0.578634
11.8	11053.2	19888.5	7479.85	17865.4	0.642774	0.704881		11.8	10591.3	19244.2	14033.9	18821.1	0.645009	0.572854
12	14434.7	19411.5	7404.01	18149.6	0.573521	0.710255		12	9874.61	20321.8	13865.8	18858.4	0.672988	0.576283
12.2	11053.2	12110.5	5797.72	19112.7	0.522823	0.767258		12.2	10591.3	20270.9	14839.4	19158.1	0.656819	0.563516
12.4	5060.18	20077.1	6528.89	17926.6	0.798698	0.733029		12.4	17410.7	19729.9	14017.4	19339.7	0.531223	0.579777
12.6	4704.68	19663.2	6703.63	17982.2	0.806931	0.728442		12.6	17410.7	19729.9	14631.1	19384.4	0.531223	0.56987
12.8	5060.18	19638	7172.73	17698.2	0.795119	0.711602		12.8	16092.7	19823.5	14839.8	19374.6	0.551937	0.56627
13	5963.27	17543.7	7688.41	17827.6	0.746319	0.698682		13	15722.7	18540.6	14795.6	19420.3	0.541121	0.567581
13.2	7356.27	17444.8	7943.22	17715.9	0.703389	0.690433		13.2	15722.7	18540.6	14588.7	18842.8	0.541121	0.563626
13.4	7928.92	17537.1	8099.21	17588.3	0.688648	0.684702		13.4	15722.7	18540.6	13815.3	18456.3	0.541121	0.571906
13.6	7928.92	17537.1	8234.81	17466.5	0.688648	0.679596		13.6	12289.4	15309.3	14346	18479.7	0.554711	0.562964
13.8	7928.92	17537.1	8349.14	17195.2	0.688648	0.673151		13.8	12289.4	15309.3	14268.6	17427.9	0.554711	0.549837
14	7273.92	13189.4	8189.28	17744.9	0.644539	0.684228		14	12289.4	17969.3	14634.8	16584.7	0.593856	0.531229
14.2	7273.92	16342.6	8035.78	17014.7	0.691999	0.679216		14.2	13402.4	17890.3	14962.4	16306	0.571708	0.521485
14.4	10522.8	15618.3	7465.74	16974.8	0.597462	0.694535		14.4	17412.5	14460.3	14147.6	16651.4	0.453688	0.540646
14.6	11862.8	16016.8	8442.07	16840.5	0.574499	0.666091		14.6	17412.5	14460.3	14973.2	16030.2	0.453688	0.517047
14.8	10522.8	20627.9	9129.12	16595	0.662197	0.645115		14.8	17412.5	14460.3	15312.3	15814.7	0.453688	0.508071
15	8212.81	22659	9193.38	17686.5	0.733971	0.657982		15	16643.1	15031.1	15516.6	15573.4	0.474554	0.500914
15.2	8120.82	22665.5	8702.29	18976.8	0.73622	0.6856		15.2	16643.1	15031.1	15264.4	15643	0.474554	0.506126
15.4	8120.82	18518.3	8438.03	19950.9	0.695155	0.702771		15.4	16643.1	15031.1	14792.1	15866.4	0.474554	0.51752
15.6	5459.82	18707.2	8425.7	19347.6	0.77408	0.696626		15.6	13836.8	17218.2	14850.2	15705.9	0.554442	0.514003
15.8	11196.3	21888.7	7172.98	18988.6	0.661591	0.72582		15.8	12021.8	17347.1	13679.2	16321.3	0.590662	0.544034
16	3672.28	22422.9	8297.06	19510.2	0.859274	0.701622		16	6404.8	19669.3	13017.7	16879.6	0.754361	0.564587
16.2	11196.3	22377.4	6634.56	19522.1	0.666516	0.746353		16.2	6404.8	20491.7	11869.8	18195.7	0.761872	0.605201
16.4	5275.1	11834.3	7207.71	20133.4	0.691684	0.736378		16.4	9995.77	23025.8	11704.7	19222.4	0.697296	0.62154
16.6	5275.1	10091.7	7034.02	17937.6	0.656721	0.718319		16.6	15579.8	25472.3	11472.6	19840.1	0.620488	0.633611
16.8	5275.1	10091.7	6913.56	17597.3	0.656721	0.717939		16.8	15579.8	22629.3	11198.9	18964.8	0.592249	0.628729
17	4089.32	21961.8	7345.14	15986.9	0.843027	0.68519		17	11692.8	16850.5	11272.2	18169.4	0.590349	0.617132
17.2	8732.33	21632.2	6700.53	16896.3	0.712417	0.716041		17.2	10254.7	16952.6	11048.7	15896.2	0.62309	0.589952
17.4	5133.32	21392.6	7664.83	16814.5	0.806479	0.686886		17.4	9822.55	13573.5	11004.3	15913.8	0.580163	0.591194
17.6	8732.33	12807.9	7413.19	18005.9	0.594604	0.708361		17.6	9822.55	17855.2	11064.7	13785	0.645111	0.554734
17.8	10978.6	20606.9	6951.9	16244	0.652416	0.700296		17.8	9822.55	13573.5	11549.6	13506.8	0.580163	0.539056
18	10978.6	12648.4	6847.43	17609.1	0.535337	0.720016		18	13936.6	12029.3	10968	13722.1	0.463272	0.555774
18.2	6265.64	20941.6	7653.96	15982.4	0.769706	0.676178		18.2	13936.6	11710.3	10875.8	14404.2	0.456596	0.569785
18.4	6265.64	12280.5	7119.42	17350.7	0.662159	0.709057		18.4	9973.64	11991.6	11133.4	15308.3	0.545936	0.578946
18.6	6265.64	12280.5	6798.16	17006.7	0.662159	0.714421		18.6	7345.64	14461.7	11130.8	15741.5	0.663157	0.585788
18.8	4946.27	12197.1	6688.48	16957.5	0.711477	0.717141		18.8	7345.64	16311.5	11527.3	15488.5	0.689496	0.573314
19	3607.64	12292.2	6603.61	17123.3	0.773102	0.721683		19	12408.1	15469.1	11330	15385.7	0.5549	0.575906
19.2	4946.27	19427.6	6152.31	16957.9	0.797066	0.733784		19.2	14907.1	15774.7	11113.2	15274.7	0.514137	0.578852
19.4	9548.74	31625.3	5732.06	17450.3	0.768088	0.75274		19.4	12408.1	15469.1	11104.8	15249.2	0.5549	0.578628
19.6	9548.74	31625.3	5868.79	17929.9	0.768088	0.753398		19.6	12205.1	15329.3	10850.2	15222.5	0.556732	0.583849
19.8	2229.13	15366.4	6735.38	19069.2	0.873313	0.738985		19.8	11223.2	14541.4	10884.3	15380.3	0.564396	0.58559
20	2229.13	15366.4	6406.13	19809.4	0.873313	0.755636		20	9695.39	15507.5	10815.8	15196.7	0.615307	0.584206
20.2	6025.74	23369.9	5973.62	18390.2	0.795013	0.754816		20.2	11223.2	17014.2	10128.9	15333.2	0.602543	0.602197
20.4	6025.74	23369.9	6637.55	16164.9	0.795013	0.708911		20.4	7835.93	17254.7	10349.1	15719.1	0.687695	0.603
20.6	5997.13	14950.4	7299.75	16527.6	0.713706	0.69364		20.6	7572.93	17273.4	9710.36	16054.2	0.695209	0.623112
20.8	5997.13	14950.4	8418.39	16672.8	0.713706	0.664488		20.8	7572.93	12239.6	9234.99	16632.8	0.61777	0.642992
21	12391	15625.1	8083.45	16673.6	0.557718	0.673488		21	6354.31	13357.2	8643	15281.8	0.677634	0.638744
21.2	13948.6	15514.5	9458.47	17093	0.526573	0.643768		21.2	6354.31	13347	7768.45	14934.7	0.677468	0.657826
21.4	12391	15625.1	10616.4	17434.3	0.557718	0.621529		21.4	2574.31	13615.4	7541.85	14719.8	0.840991	0.661217
21.6	13943	18424.5	10522.3	17011.1	0.569229	0.617833		21.6	2574.31	13615.4	7946.52	14785	0.840991	0.650418
21.8	13943	19793	10457.7	16527.9	0.586703	0.612471		21.8	11883.9	18505.4	7258.04	14648	0.608945	0.668674
22	13943	19793	9023.09	16205.2	0.586703	0.642342		22	13746.9	22062.7	9671.36	15630.2	0.616112	0.617756
22.2	7332.69	18095.3	9122.33	15990.2	0.71163	0.636742		22.2	16463.9	18215	10629	17057.1	0.525248	0.616088
22.4	6232.69	14344.4	7935.15	15976.2	0.697105	0.668143		22.4	15180.9	20278.2	11171.1	16296.3	0.571876	0.593297
22.6	4160.69	12464	8328.9	15585.1	0.749728	0.651714		22.6	15180.9	18306.1	10091.3	15827.4	0.546663	0.610655
22.8	6232.69	12316.9	9212.12	15074.4	0.663998	0.620691		22.8	7602.06	13623.5	10977.5	15529	0.641843	0.585856
23	10331.7	12450.9	8357.56	14963.3	0.54651	0.641628		23	7602.06	6734.28	10775.4	15522.3	0.469735	0.590252
23.2	10331.7	20959.1	8260.47	13962.1	0.669817	0.628284		23.2	10234.1	13436.6	10550.7	15573	0.567648	0.596125
23.4	10331.7	12450.9	7596.16	15396.3	0.54651	0.669623		23.4	10234.1	14904.4	10637.1	15073.6	0.592892	0.586278
23.6	8951.69	17634.3	6908.62	14304	0.663293	0.674315		23.6	7265.06	17519.9	11581.6	15157.2	0.706876	0.566861
23.8	5828.54	12300	7043.52	14845	0.678489	0.678209		23.8	7265.06	18403.2	12582.3	15367.9	0.716963	0.549831
24	5828.54	13086.5	7079.82	14740.1	0.691857	0.675534		24	13942.1	17045.8	12071.5	15616.4	0.55008	0.564014
24.2	5828.54	13086.5	7152.36	15010.6	0.691857	0.677283		24.2	15437.9	15230.1	12180.8	15671.6	0.496612	0.562668
24.4	5884.1	15930.6	7296.86	14843	0.730269	0.67042		24.4	15437.9	15230.1	11953.3	15395.4	0.496612	0.562929
24.6	5884.1	15930.6	7514.29	14841.6	0.730269	0.663878		24.6	15437.9	13762.5	11027.1	15477.6	0.471311	0.583956
24.8	6062.1	12865.2	7890.87	15249.5	0.679716	0.658999		24.8	8294.91	14269.6	12136.3	15307.7	0.632392	0.557779
25	10209.1	12570.7	7364.5	15555.8	0.551836	0.67869		25	12399	13978.2	11437.3	15251.7	0.529935	0.571461
25.2	10209.1	19542	8070.81	14668.8	0.65685	0.645078		25.2	12399	5415.6	11372.1	17081.6	0.303998	0.600329
25.4	10209.1	19542	7995.95	15026.2	0.65685	0.652685		25.4	12680.5	22685.9	10972.2	16930.6	0.641452	0.606771
25.6	7232.31	13467.5	8403.26	15925.4	0.65061	0.654595		25.6	12680.5	20432.5	10342.4	17796.9	0.617053	0.632456
25.8	7232.31	13467.5	8405.44	16065.3	0.65061	0.65651		25.8	10931.6	20556.7	9828.22	18080.4	0.652836	0.647843
26	10580.3	16663.3	7903.79	15874.2	0.611641	0.667601		26	7481.58	20801.6	10065.5	17923.3	0.735476	0.640374
26.2	10580.3	16663.3	7559.41	16026.8	0.611641	0.679499		26.2	7481.58	19606.7	10020.8	17645.1	0.723808	0.637793
26.4	8079.1	15779.2	7066.21	16079.8	0.661372	0.694711		26.4	8040.02	16673.4	10281.5	17917.9	0.67467	0.635399
26.6	5461.29	13262.3	6996.46	16640	0.708321	0.703997		26.6	11011	16462.4	9986.6	17968.2	0.599213	0.642759
26.8	5461.29	13262.3	6604.94	17655.9	0.708321	0.727753		26.8	11011	16462.4	9919.72	18249.5	0.599213	0.647852
27	4741.77	19759.1	6788.27	17313.6	0.806465	0.718351		27	13454	18363.5	8640.94	18282.7	0.57715	0.679057
27.2	4741.77	19759.1	6684.99	17535.8	0.806465	0.723997		27.2	8699.02	22519.1	8585.05	17374	0.721348	0.669285
27.4	4741.77	20040.2	6904.65	17483.9	0.808661	0.71689		27.4	8099.16	22561.7	8563.11	17142.7	0.735847	0.66688
27.6	6443.58	18294.6	7024.28	17875.7	0.739529	0.7179		27.6	8099.16	15023.5	8734.08	17802.3	0.64973	0.670864
27.8	9324.61	19714.9	6949.95	17676.6	0.678899	0.717786		27.8	8672.47	14982.7	8691.4	16336.8	0.63338	0.652736
28	9324.61	18090.1	7207.71	18031.4	0.659868	0.714423		28	8672.47	13656	8783.59	16236.5	0.611596	0.648939
28.2	7558.27	16534.7	7523.84	18042.7	0.686288	0.705715		28.2	8950.58	16421.6	8833.09	15079.8	0.647229	0.630614
28.4	7558.27	14967.2	7505.19	18118.3	0.664457	0.707098		28.4	8950.58	10616.7	8894.33	16011.9	0.542574	0.642887
28.6	9438.87	14833.7	7159.21	18346.5	0.61113	0.71931		28.6	8950.58	12883	8809.79	16238.4	0.590054	0.648287
28.8	9438.87	18704.5	6598.69	18169.5	0.664615	0.733582		28.8	8184.58	12937.4	8754.63	17569.8	0.612508	0.667434
29	5465.87	21151.7	6799.02	18174.2	0.794651	0.727748		29	8184.58	18879.5	8594.47	17295.6	0.697585	0.66804
29.2	4324.53	19067.6	6691.92	18803.8	0.815129	0.737528		29.2	6756.99	18980.8	8377.91	17163.6	0.737469	0.671989
29.4	4168.6	21243.8	6359.95	18424.7	0.835962	0.743391		29.4	6756.99	17672.9	7816.11	17191	0.723413	0.687445
29.6	4324.53	14759.2	6305.75	19677.2	0.773391	0.757312		29.6	6263.41	16216.4	7584.2	17569.7	0.721376	0.698489
29.8	4599.61	23558.3	6503.17	18146.5	0.836649	0.736176		29.8	6263.41	16216.4	7382.98	18058.9	0.721376	0.70981
30	7956.61	19134.4	6001.24	19087.9	0.706301	0.760804		30	12996.5	19489.7	7030.66	17610.9	0.599937	0.714683
30.2	7956.61	19134.4	6596.31	18997.8	0.706301	0.742272		30.2	13719	19438.4	9202.58	17652.2	0.586246	0.657321
30.4	8304.61	17558.9	6681.56	19029.9	0.678906	0.740133		30.4	12996.5	19489.7	9409.94	17620.8	0.599937	0.65188
30.6	8565.83	17540.3	6892.15	18782.5	0.671885	0.731558		30.6	10096.4	16090.9	9369.73	18040.4	0.614455	0.658165
30.8	8565.83	17540.3	7102.3	18527.1	0.671885	0.722885		30.8	5448.93	16420.9	9956.36	17666.9	0.750847	0.639567
31	8565.83	17184.9	7361.41	18390.9	0.667355	0.714145		31	10096.4	16090.9	9222.27	17588	0.614455	0.656017
31.2	4050.95	17505.4	7709.67	18440.3	0.812076	0.705175		31.2	8954.94	18349.7	9601.56	17264.7	0.672037	0.642616
31.4	3530.37	23443.7	6425.72	17871.3	0.86912	0.735534		31.4	8954.94	18349.7	9716.35	17504.9	0.672037	0.64306
31.6	2938.37	23485.7	5903.56	17715.4	0.8888	0.75005		31.6	8954.94	16865.4	9847.54	17694.3	0.653183	0.642452
31.8	3530.37	19455.6	5631.22	17669.5	0.846412	0.758325		31.8	7083.37	16998.3	10750.7	17629.1	0.70586	0.621185
32	9702.95	18076.9	5003.35	14215.6	0.65072	0.739665		32	11242.2	22139.6	10119.6	17142.4	0.663223	0.628802
32.2	9702.95	8830.16	5896.11	14319	0.476453	0.708331		32.2	11242.2	22139.6	10140.9	16549.7	0.663223	0.620057
32.4	1364.09	9422.21	7082.15	13493.6	0.873535	0.655802		32.4	11242.2	15206.8	10199.5	16730	0.574948	0.621251
32.6	1364.09	10922.6	8166.16	13692.9	0.888979	0.626418		32.6	14558.2	13246.5	10101.4	16084.3	0.476413	0.614239
32.8	7892.09	11425.4	8188.27	14336.2	0.591454	0.636472		32.8	12535.9	15115	11091	15274.1	0.546637	0.579331
33	10782.1	14420.5	8346.33	14274.9	0.572184	0.63104		33	12535.9	13377.2	11150.2	15272	0.516234	0.577999
33.2	11715.1	14354.3	8311.98	14548.8	0.550619	0.636409		33.2	9155.75	13617.2	11244.4	15094.3	0.597955	0.573086
33.4	11715.1	15521.5	7766.83	14241	0.569877	0.647088		33.4	6008.37	13840.7	10640.9	15189.5	0.697297	0.588047
33.6	6820.6	13489.4	8686.91	14830.8	0.664175	0.630622		33.6	9155.75	17507.4	9460.55	14554.5	0.656614	0.606057
33.8	6820.6	15577.8	8499.49	14609.8	0.695487	0.632204		33.8	11587.1	17334.7	9255.2	14156.5	0.599365	0.604676
34	8122.83	15485.3	8343.24	14644.2	0.655932	0.637052		34	11587.1	11753.9	8961.69	14877.5	0.503572	0.624078
34.2	8122.83	15485.3	8464.26	14522.3	0.655932	0.631773		34.2	3647.18	12317.6	9730.03	14549.2	0.771548	0.599245
34.4	8122.83	11833.3	8414.9	15129.6	0.592966	0.642595		34.4	3647.18	14490.6	10303.1	14294.9	0.798918	0.581141
34.6	6260.82	11965.5	8596.89	14897.1	0.656496	0.634081		34.6	10009.4	16378.3	10008.7	14243.4	0.620678	0.587306
34.8	9921.73	15278.7	7919.73	14254.8	0.606288	0.642846		34.8	10009.4	14038.9	10832	14717.6	0.583779	0.576041
35	12988.7	18275.1	8460.17	14697.8	0.584544	0.634676		35	9890.23	11501.4	11268.1	14754.9	0.537659	0.566994
35.2	14750.3	17031.4	9060.92	15875.5	0.535886	0.63664		35.2	9890.23	11501.4	12135.2	14495.6	0.537659	0.544317
35.4	12988.7	17156.4	8997.16	16169	0.569127	0.64249		35.4	14805.4	15018	11556.1	14224.8	0.503564	0.551757
35.6	-569.593	16165.4	9779.41	16594.6	1.03652	0.629202		35.6	14805.4	19735	11880	14417.5	0.571359	0.548245
35.8	-569.593	16165.4	7807.02	16614.1	1.03652	0.680317		35.8	11970.4	19936.2	12404.3	15528	0.62483	0.555916
36	9180.41	19719.8	6764.2	16590.5	0.682341	0.71037		36	11970.4	14428	12538	16722.8	0.546547	0.571508
36.2	10325.4	21637.9	6374.51	17542.1	0.676961	0.733469		36.2	11490.1	14462.1	12845.2	16276.9	0.557258	0.558918
36.4	10325.4	23578.8	5068.25	18545.1	0.695453	0.785365		36.4	16480.1	15324.8	12298.6	16447.2	0.481837	0.57216
36.6	3141.41	24088.8	5538.13	18695.8	0.884635	0.771472		36.6	12120.5	22958.7	13650	15963	0.654482	0.539053
36.8	3141.41	12454.2	5765.42	19840.3	0.798572	0.774839		36.8	17099.9	22605.2	12520.5	15490.8	0.569327	0.55302
37	4290.01	12372.7	5980.71	17529	0.742538	0.745607		37	12120.5	11509.7	13027	16518.3	0.487076	0.559084
37.2	4396.65	19271.7	6710.14	16040	0.814239	0.705051		37.2	9502.41	11695.6	12957.6	16582.2	0.55173	0.56135
37.4	7870.63	19763.6	6370.54	15276.4	0.715185	0.705707		37.4	9502.41	17056.7	12669.1	16233.1	0.642217	0.561655
37.6	8278.65	18996.1	5911.17	12796.2	0.696472	0.684019		37.6	9502.41	17373.4	13469.4	16234.4	0.646433	0.546543
37.8	8278.65	9141.23	5594.43	13582.5	0.524758	0.708273		37.8	16660.4	18269.4	12596.7	15722.9	0.523032	0.555195
38	2673.33	9539.2	6441.53	14299.8	0.781099	0.689435		38	16191.6	18302.7	12959.7	14454.4	0.5306	0.527262
38.2	2673.33	11530.1	6373.64	15206	0.811783	0.704646		38.2	16191.6	12380.6	12358.1	15218.1	0.433309	0.551857
38.4	6472.81	14774.7	6220.32	15175.5	0.695362	0.709274		38.4	14070.6	12531.2	11900.5	15851.1	0.471066	0.571176
38.6	6789.64	16268	6539.68	14792.7	0.705536	0.693439		38.6	13050.1	13961	11219.9	16161.1	0.516862	0.590232
38.8	6872.17	14746.3	6888.52	14803.7	0.682117	0.682443		38.8	12172.5	14023.3	10698.2	16783.7	0.535328	0.610718
39	6872.17	13915.8	7343.98	15021.6	0.669417	0.67164		39	9624.48	17872.9	10048.2	16256.9	0.649986	0.618014
39.2	6872.17	13915.8	7992.92	15541.1	0.669417	0.660368		39.2	5759.89	18147.3	9853.45	16286.8	0.759073	0.623054
39.4	7305.17	17001.9	9624.57	15000.8	0.699464	0.60916		39.4	5759.89	18147.3	9225.94	16537.1	0.759073	0.641892
39.6	15531.2	16420.7	9307.88	15050.9	0.513919	0.617884		39.6	6744.89	17628.5	9348.05	16707.1	0.723269	0.64122
39.8	15531.2	16420.7	10062.2	15528.2	0.513919	0.606798		39.8	9405.6	15192	9032.1	17071.2	0.617621	0.653986
40	10759.7	18849.6	9867.66	15564.2	0.63661	0.611996		40	13083.1	17178.5	8570.76	16627	0.567666	0.65986
40.2	10759.7	13086	9332.95	16481.7	0.548778	0.638463		40.2	9405.6	13127.4	8620.8	17376.6	0.582586	0.668398
40.4	10759.7	13086	8545.75	15566.2	0.548778	0.64558		40.4	6111.59	19572.9	9144.17	16634.9	0.762051	0.645288
40.6	8551.5	13242.8	8569.99	15040.5	0.607627	0.637025		40.6	6111.59	19883.4	10018	17477.9	0.764893	0.635654
40.8	8551.5	13286.5	8512.14	14686.8	0.608412	0.633081		40.8	9729.28	19626.5	10150.4	17764.8	0.668574	0.636385
41	8551.5	13286.5	8438.25	14489.4	0.608412	0.631962		41	10040.3	15722.3	10420.3	18389.5	0.610276	0.638307
41.2	8449.51	13082.5	8312.16	14411	0.607583	0.634199		41.2	10040.3	15722.3	10622.3	18772.5	0.610276	0.638632
41.4	8449.51	13082.5	8063.42	14439.2	0.607583	0.641668		41.4	10040.3	22248.4	10679.9	18048.4	0.689046	0.628245
41.6	7585.63	28482.1	8538.73	14083.4	0.789684	0.62255		41.6	12879.6	22053.2	9994.67	18087.7	0.631304	0.644094
41.8	8443.64	28421.2	8378.98	15515.2	0.770957	0.649329		41.8	9926.97	22256.4	10525.5	16371.6	0.69155	0.608675
42	7458.72	14325.8	8430.96	16188.9	0.657614	0.657554		42	11702.2	15999.5	10260.4	16419.6	0.577564	0.615428
42.2	8443.64	14255.9	8020.96	15613.5	0.628025	0.660625		42.2	11702.2	15999.5	10351.8	16233.2	0.577564	0.610616
42.4	7458.72	14368.2	8272.73	15512.5	0.658279	0.65219		42.4	11702.2	15999.5	10397.9	16165.1	0.577564	0.608556
42.6	8004.85	14329.4	7934.64	15486.7	0.641589	0.661221		42.6	9415.2	16359.3	10640.1	16063.2	0.634709	0.601544
42.8	8004.85	14329.4	7963.57	15777.8	0.641589	0.66457		42.8	9415.2	15502.9	10289.8	16129.5	0.622154	0.610519
43	9426.85	19427.6	8012.98	14407.8	0.673296	0.642609		43	9415.2	14652.3	9993.24	16048.9	0.6088	0.616267
43.2	10266.7	19367.9	8523.16	12593.8	0.653558	0.596383		43.2	10918.2	13303.1	9731.51	16219.8	0.549232	0.62501
43.4	10266.7	11558.6	9212.25	12895.1	0.529598	0.583295		43.4	4781.97	14981.3	10207.7	15826.8	0.758037	0.607917
43.6	15758.7	11168.7	9504.54	13413.1	0.414771	0.585275		43.6	13218	16670.5	8697.99	15604.2	0.557756	0.642091
43.8	15758.7	10892.1	10568.2	14039.4	0.408697	0.570532		43.8	8759.02	17356.8	9257.39	15884.4	0.664609	0.631793
44	11056.8	15374	10960.5	13234.7	0.58167	0.546998		44	8759.02	18240.3	9185.95	16480.4	0.675584	0.642102
44.2	11056.8	11225.9	9244.66	14347.4	0.503794	0.608145		44.2	8759.02	18240.3	9080.64	17048.5	0.675584	0.652471
44.4	3990.46	15875.7	9232.76	13334	0.799133	0.590868		44.4	9123.29	13797.2	8892.16	17427.8	0.601958	0.662152
44.6	3955.55	12335.4	7778.23	13910.5	0.757193	0.641369		44.6	9123.29	13797.2	8790.8	16151.2	0.601958	0.64755
44.8	3955.55	12335.4	7068.29	14056.7	0.757193	0.665406		44.8	9123.29	18554.2	8659.17	15561.1	0.670372	0.642483
45	3955.55	12335.4	6643.96	14432	0.757193	0.684761		45	3631.03	21012.3	9097.37	16405.1	0.852657	0.643275
45.2	10294.5	13621	5577.74	14723.2	0.569545	0.725247		45.2	10711	20509.6	7845.02	17072.5	0.656925	0.68516
45.4	3627.55	14094.3	7328.83	14998.8	0.795307	0.67176		45.4	6893.97	20623.8	8469.13	15684.1	0.749472	0.649358
45.6	10294.5	17903.7	5940.8	14690.7	0.634922	0.712052		45.6	6893.97	8122.94	8326.82	16325.3	0.54092	0.662228
45.8	8025.72	18064.7	6401.22	15216.8	0.692389	0.703895		45.8	4825.65	8055.77	8510.91	14474.3	0.625379	0.629722
46	8025.72	18064.7	5789.05	15499.1	0.692389	0.728063		46	4825.65	8055.77	9769.61	15772	0.625379	0.617503
46.2	3641.15	16886.2	5377.19	15469.7	0.82262	0.742063		46.2	14161.8	14052	9208.32	16060.6	0.498053	0.635587
46.4	-2589.86	14656.1	5987.02	15584.1	1.21464	0.722452		46.4	14161.8	14637	10791.3	17199.8	0.508249	0.614474
46.6	-2589.86	12488.1	8120.1	15476.7	1.26165	0.655881		46.6	14810.3	15783.6	11047.1	17975.7	0.515907	0.619365
46.8	8057.15	11732.2	8428.11	15462.6	0.592854	0.647223		46.8	13401.3	20360.9	11405.1	17556.5	0.603068	0.606199
47	9812	16376.8	8956.42	14926.6	0.625336	0.624988		47	13401.3	20360.9	11458.5	17942.5	0.603068	0.610267
47.2	11863.4	18391.6	8570.15	15364.8	0.607886	0.641939		47.2	11808.7	19176.7	11643.5	18322.3	0.618895	0.611441
47.4	11863.4	16231.1	7877.01	15920.5	0.577732	0.668999		47.4	11808.7	19176.7	11082.2	18406.8	0.618895	0.624191
47.6	9920.9	15880.6	7455.43	15885.2	0.615492	0.680581		47.6	5702.66	19610.2	11563.7	18078.7	0.774713	0.609894
47.8	7625.44	16043.6	7409.75	15753.6	0.677831	0.680109		47.8	9264.7	15030.9	10566	19001.7	0.618668	0.642651
48	7592.9	16045.9	7176.2	15641.4	0.678796	0.685497		48	9264.7	15030.9	10941.1	19252.2	0.618668	0.637631
48.2	7625.44	14857.9	6839.8	15575.4	0.66084	0.694859		48.2	11881.4	19859	10661.2	18607.7	0.625671	0.63575
48.4	4108.32	10920.8	7647.24	15935.7	0.726643	0.67573		48.4	17006.4	24743.2	10368.6	18785	0.592657	0.644345
48.6	8172.32	14819.1	7073.88	15468.2	0.644549	0.686193		48.6	17006.4	24743.2	8991.38	19041.7	0.592657	0.679258
48.8	6172.17	15129.8	7603.13	16106.3	0.710253	0.67932		48.8	5832.3	19471.1	9683.84	19617.6	0.769505	0.66951
49	8172.32	19247.9	7239.58	16140.2	0.70196	0.690348		49	5832.3	17559.5	9024.76	19112.1	0.750669	0.679255
49.2	8697.18	21229.3	7337.66	16754.4	0.709382	0.695433		49.2	6466.67	17514.5	9419.99	18688.4	0.730343	0.664869
49.4	9057.18	21356.8	7347.73	17096.4	0.702204	0.699408		49.4	9186.67	17321.3	9243.69	18467.3	0.653438	0.666425
49.6	9057.18	21356.8	7020.13	15489.1	0.702204	0.688123		49.6	9186.67	16795.8	9287.65	18245.5	0.646428	0.662674
49.8	2751.1	14873.8	7564.19	15659.2	0.843908	0.674286		49.8	7558.81	21468.8	9725.52	17363	0.739599	0.640973
50	2751.1	14873.8	7224.71	15149.7	0.843908	0.677099		50	7558.81	11675.3	10155.7	18464.4	0.60701	0.645155
50.2	6015.1	14229.9	7158.07	15138.8	0.702885	0.678966		50.2	7827.23	21449.7	10898.4	16036.2	0.732649	0.595376
50.4	6585.1	13457.5	7494.71	15610.9	0.671445	0.675632		50.4	9687.79	11337.5	11312	17735.9	0.539231	0.610574
50.6	6588.1	13457.3	8128.8	16310	0.671341	0.667382		50.6	14785.2	19126.2	10798.5	16533.2	0.564004	0.60491
50.8	10242.1	16982.7	7969.38	16036.5	0.623795	0.668023		50.8	14785.2	19126.2	10970.7	15928.9	0.564004	0.592162
51	11178.1	16916.2	8235.26	15912.7	0.602122	0.658967		51	14052.2	19178.2	10640.5	14803.3	0.577128	0.581802
51.2	11178.1	15079	8232.61	16266.7	0.574282	0.663965		51.2	8574.79	16413.3	11177.7	14251.1	0.656845	0.560432
51.4	6468.11	15413.4	8766.13	16477.9	0.704403	0.652744		51.4	8574.79	13773.8	10815.7	13821.5	0.616317	0.561002
51.6	6468.11	15413.4	8265.34	16729.3	0.704403	0.669316		51.6	11673.2	9880.59	10330.8	14299.8	0.458415	0.580569
51.8	7284.13	16415.5	8007.23	16594.7	0.692648	0.674528		51.8	11673.2	13531.5	10468.4	14037.1	0.536864	0.572815
52	10183.7	16730.6	7926.62	16366.4	0.621624	0.673707		52	11063.4	13574.8	10370.6	14371.7	0.550965	0.580855
52.2	8060.27	16881.3	8695.59	16467	0.676834	0.654424		52.2	7894.21	15755.5	10656.2	13885.4	0.666202	0.56579
52.4	10183.7	19162.1	8421.24	16419.3	0.652976	0.660988		52.4	11063.4	15530.5	10003.1	13651.3	0.583986	0.577115
52.6	10744.4	16426.8	8787.12	17111.2	0.604567	0.660707		52.6	11562.3	11940.9	9971.27	14012	0.508053	0.58424
52.8	11515.4	19067.6	9027.44	16908.1	0.623471	0.651927		52.8	11562.3	11940.9	9970.61	13512.7	0.508053	0.575417
53	10744.4	16386	9186	17546.3	0.603972	0.656371		53	5252.17	10948.7	10391.9	13780.7	0.67581	0.570096
53.2	-164.01	17160.5	9523.62	17219.3	1.00965	0.643883		53.2	5252.17	14682.9	10017.2	13373	0.736536	0.571735
53.4	-164.01	15382.9	7807.42	17232	1.01078	0.688194		53.4	11523.7	14237.7	9412.3	13912.4	0.552675	0.596466
53.6	8407.99	14774.2	6608.09	17017	0.637309	0.720293		53.6	13711.8	14082.3	9319.61	13851	0.506665	0.597783
53.8	8407.99	22029.4	7454.53	16308.3	0.723761	0.686295		53.8	11523.7	12619.5	9401.18	14148.9	0.522693	0.6008
54	12057	21770.3	7013.74	16652.4	0.643572	0.703639		54	9118.66	12790.2	9544.69	14233	0.583792	0.598586
54.2	5577.99	19685.7	8316.11	14901.5	0.779209	0.641818		54.2	8500.52	12834.1	9504.87	15693.5	0.601562	0.622799
54.4	15071.3	11529.8	5734.73	15663.7	0.433435	0.732002		54.4	9118.66	20612.9	9217.54	14450.9	0.6933	0.610556
54.6	5144.63	12234.6	6334.2	14895.2	0.703979	0.701631		54.6	4224.94	20960.3	9937	16353.5	0.832245	0.622031
54.8	6327.63	13451.4	5377.2	14715.4	0.680084	0.732379		54.8	10214.5	20535.1	9342.86	17173.3	0.667817	0.647654
55	5144.63	13535.4	4570.48	14903.5	0.724592	0.765304		55	10214.5	18201	9596.79	17681.3	0.640531	0.648187
55.2	1193.27	13815.9	5693.91	15570.9	0.920497	0.732238		55.2	11929.5	18079.2	9430.59	17550	0.602466	0.650468
55.4	1193.27	16973.4	7056.34	14491.9	0.934315	0.672533		55.4	11929.5	18079.2	9227.14	17250.3	0.602466	0.65151
55.6	5444.23	16671.6	7181.66	14527.9	0.753831	0.669193		55.6	6297.71	15824	9835.83	17330.8	0.715315	0.637945
55.8	6491.62	14359.8	7767.59	14745.8	0.688672	0.654978		55.8	6297.71	14627.6	10370.6	17165.5	0.699038	0.623382
56	6491.62	12944.5	8720.96	14498.5	0.666003	0.624412		56	12864.9	15357.7	9555.87	16765.4	0.544165	0.636952
56.2	10938.6	14044.1	8625.43	13802.4	0.562152	0.615414		56.2	12864.9	12240.7	9029.57	18091.1	0.48757	0.66706
56.4	10938.6	10922.4	8871.38	14092.9	0.49963	0.613688		56.4	10942	15825.5	8493.72	18262.7	0.591222	0.682554
56.6	10938.6	11421	9532.29	13340.8	0.510788	0.583254		56.6	7835.65	22742.1	8954.17	17915.8	0.743747	0.666759
56.8	13984.5	10494.5	9209.16	13220.6	0.428714	0.589422		56.8	6940.64	22805.7	8852.14	18849.6	0.766672	0.680448
57	12083.5	11339.7	9218.86	13095.3	0.484122	0.58686		57	6940.64	21380.3	8927.61	18681.8	0.754929	0.676646
57.2	12083.5	12536.6	8226.68	14304.2	0.509202	0.634871		57.2	9345.64	19874.5	8634.65	18482	0.680164	0.681574
57.4	5137.54	22538.4	8723.52	14217.1	0.814368	0.619735		57.4	9720.17	19847.9	8476.58	17686.6	0.671261	0.676011
57.6	5137.54	25519.7	8202.51	18646.4	0.83242	0.694493		57.6	9361.17	16868	8461.32	17554.2	0.6431	0.674759
57.8	5763.95	25475.2	8356.37	19403.9	0.815489	0.698981		57.8	9361.17	15610.2	8240.54	17372.2	0.625123	0.678263
58	10230.4	21801.9	7713.29	19297.9	0.680623	0.714441		58	7100.23	15770.7	8499.82	17097.7	0.689552	0.667944
58.2	5763.95	21162.1	8742.67	18273.4	0.785934	0.67639		58.2	5035.23	15917.3	8396.34	17089.7	0.759684	0.670551
58.4	10230.4	20845	8006.92	16953.7	0.670789	0.679217		58.4	5035.23	19329.8	8555.11	16353.9	0.793342	0.656546
58.6	8833.32	14286.1	8007.84	17443.1	0.617927	0.685361		58.6	10052.2	18973.6	7996.85	16509.9	0.65368	0.673688
58.8	9718.32	14223.3	7713.46	17326.7	0.594083	0.691956		58.8	10052.2	18973.6	8693.39	16015.1	0.65368	0.648162
59	8833.32	14286.1	7516.62	17748.9	0.617927	0.702495		59	8546.29	12433.7	9170.26	16386.3	0.592646	0.641179
59.2	5153.32	16207	7765.36	18113.7	0.758744	0.699936		59.2	8546.29	11817.4	9447.07	15024.8	0.580318	0.613962
59.4	5153.32	18264.1	7731.07	17911.7	0.779936	0.698509		59.4	7013.5	11926.2	11060.2	14675.5	0.629694	0.570239
59.6	8163.65	18050.3	7305.14	18148.4	0.688576	0.713001		59.6	13142.7	11840.5	10643	14712	0.473938	0.580242
59.8	8163.65	16207.3	7463.1	18666.5	0.665025	0.714382		59.8	11206.7	18975.9	11264.4	13817.3	0.628703	0.550892
60	8079.02	16213.3	7436.53	19877.1	0.667425	0.727735		60	11206.7	14340.1	11493.9	14616.1	0.561326	0.55979
60.2	7437.02	24126.3	7533.12	19033.4	0.764378	0.716443		60.2	11206.7	14340.1	12034.6	14392.9	0.561326	0.544619
60.4	7437.02	24126.3	7476.05	19611.7	0.764378	0.724006		60.4	12857.1	13967.8	11594.9	14255.2	0.520702	0.551455
60.6	9988.43	25226.7	7060.54	18869.9	0.71636	0.727712		60.6	12857.1	11086.5	11375.5	14767.9	0.463025	0.564881
60.8	9988.43	19508.5	6113.94	18821.6	0.661374	0.75481		60.8	12029.8	14026.5	11209	14536.9	0.538315	0.56463
61	2696.74	17054.8	6491.1	18243.8	0.863467	0.737573		61	12029.8	14359.8	10943.9	14810.9	0.544146	0.575072
61.2	2696.74	16608.7	5834.36	17723	0.860312	0.752334		61.2	11168.8	20523.9	10771.6	14099.9	0.64759	0.56691
61.4	2696.74	16943.3	6149.66	17239.1	0.862692	0.737068		61.4	9785.8	14519.1	10847.9	14990.7	0.597373	0.580166
61.6	5747.47	15798.7	5953.18	17312.3	0.733248	0.744119		61.6	9785.8	12632.6	10720.7	14982	0.563492	0.582896
61.8	5747.47	16726.7	6173.51	16928.4	0.744263	0.732771		61.8	10454.8	12585.1	10318.6	15007.1	0.54623	0.592563
62	5747.47	16309.3	6420.34	16982.3	0.739424	0.725657		62	10454.8	15990.3	10340.7	14645.7	0.60466	0.586146
62.2	8684.82	21660.7	5748.25	16158.7	0.713802	0.737606		62.2	9839.81	17339.2	10231.8	14746.5	0.637963	0.590372
62.4	6130.46	16282.1	6140.11	17340.1	0.726472	0.738498		62.4	7355.91	17496	10035.2	14877.7	0.70401	0.597188
62.6	6130.46	13275.4	6047.53	16775.3	0.684093	0.735023		62.6	7355.91	17496	9071.9	14651.7	0.70401	0.6176
62.8	6130.46	13275.4	6131.99	15649.9	0.684093	0.718482		62.8	9702.65	14720	8342.8	14351.7	0.60272	0.632387
63	8076.24	13137.3	5930.35	15023	0.619288	0.716974		63	9702.65	8621.98	8259.55	14563.3	0.470513	0.638102
63.2	8076.24	12146.2	6129.95	14646.3	0.600629	0.704954		63.2	4015.45	9025.77	8513.38	14201.4	0.692095	0.625205
63.4	5368	8989.96	6434.89	14560.3	0.626131	0.693506		63.4	3591.62	14631.2	7628.45	12959.5	0.802905	0.62947
63.6	4402	9058.55	5965.98	14985.8	0.67297	0.715252		63.6	4015.45	14601.1	8821.83	13652	0.784307	0.607463
63.8	1317	21685.2	5734.56	14063.3	0.942745	0.710345		63.8	6817.84	11525.5	11004.4	14205.7	0.62832	0.563491
64	1317	23691.5	5788.23	15909.6	0.947338	0.733235		64	10971.8	11230.6	11362	14399.5	0.505826	0.558954
64.2	4543.44	23462.4	6070.96	15885.5	0.837768	0.7235		64.2	12614.8	16860.7	11415.6	13900	0.572024	0.549069
64.4	6774.63	15059.2	6732.88	16802.7	0.689719	0.713928		64.4	12704.7	18491.1	11528.3	14511.2	0.592744	0.557276
64.6	10799.6	14467.4	6613.19	16474.6	0.572579	0.713563		64.6	12704.7	16854.4	11354.6	15570.6	0.570193	0.578291
64.8	6774.63	14753.1	7076.23	16411.9	0.685307	0.698732		64.8	12529	18503.6	11516.6	15832.1	0.596262	0.578899
65	6997.63	14128.8	7093.89	16977	0.668773	0.705292		65	12485	22137.6	11528.5	15902.6	0.639397	0.579728
65.2	6370.69	20467.5	7292.93	15712.2	0.762626	0.682987		65.2	12485	22137.6	11539.2	15313.7	0.639397	0.570281
65.4	6370.69	13104.4	7598.28	16861.5	0.67288	0.689356		65.4	11812.7	12059	11444.9	16187.2	0.505159	0.585811
65.6	6370.69	13066.2	8104.6	17019.7	0.672237	0.67742		65.6	9217.04	12243.3	11660.4	13733.8	0.570508	0.540825
65.8	8228.34	12934.3	8082.74	17878.9	0.611186	0.688666		65.8	11812.7	10678.6	10872.6	12670.3	0.474789	0.53818
66	9199.78	21035.5	8046.64	16983.9	0.695726	0.678527		66	13095.1	5999.96	10972.2	12856.7	0.314215	0.539544
66.2	9199.78	23794.7	8087.69	16925.5	0.721172	0.676663		66.2	13095.1	5999.96	11183.8	13885.3	0.314215	0.553882
66.4	7756.82	23897.2	8261.45	16027.8	0.75495	0.659873		66.4	12947.1	13946.4	10332.9	13903.4	0.518578	0.573659
66.6	7756.82	16819.5	8077.93	15942.5	0.684378	0.663706		66.6	5265.14	18013.8	10815.5	13257.8	0.773824	0.550725
66.8	8258.78	16783.8	7989.86	14998.4	0.670211	0.652438		66.8	5265.14	14772.3	9540.38	13184.6	0.737234	0.58018
67	10421.9	16630.2	8067.7	13810.4	0.614748	0.631244		67	8727.86	14526.4	9449.3	12701.4	0.624677	0.573408
67.2	10421.9	9892.78	8666.06	14554.3	0.486978	0.62679		67.2	8727.86	11139.9	9963.06	13226.1	0.560703	0.570358
67.4	6487.76	10172.1	9108.89	15263.7	0.610575	0.626265		67.4	8727.86	11139.9	10468.9	13823.4	0.560703	0.569044
67.6	6487.76	15885.3	8307.29	15009.4	0.710019	0.643719		67.6	9806.86	12889.6	10801.9	14210.3	0.567913	0.568134
67.8	9362.76	15681.2	7806.49	14853.5	0.626147	0.655495		67.8	10153.9	16295.9	11223.1	13626	0.616107	0.548349
68	9362.76	14295.1	8056.21	15119.3	0.604243	0.652382		68	10180.5	12863.1	11444.6	13880.3	0.558206	0.548089
68.2	2983.6	14748	8464.96	15127	0.831736	0.641194		68.2	13696.5	12762.8	10884.4	14040	0.482355	0.563303
68.4	2983.6	14748	7438.54	15159.6	0.831736	0.670833		68.4	11991.9	12883.8	11335.6	14366.1	0.517927	0.558956
68.6	5927.79	16688.8	6686.52	14881.3	0.737901	0.689977		68.6	11991.9	15176.6	11451.7	14025.4	0.558609	0.550509
68.8	6481.06	13521.3	6865.92	15465.9	0.675985	0.69255		68.8	11991.9	16536.5	11584.4	13904.4	0.57965	0.545511
69	13990.1	15326.3	6707.09	15318.8	0.52279	0.695491		69	11965.4	15178.4	11810.2	14113.7	0.559185	0.544429
69.2	11596	15228.4	8716.18	15313.3	0.567707	0.637272		69.2	14248.4	12959.7	11724.6	14425.5	0.476318	0.551642
69.4	11596	15228.4	9055.56	15221.3	0.567707	0.626987		69.4	12598.2	13076.9	12280.4	14134.8	0.509323	0.5351
69.6	6259.05	15607.3	9802.55	15269.6	0.71376	0.609026		69.6	12598.2	12000	11904.5	14145.3	0.487841	0.54301
69.8	6259.05	15055.3	9386.44	15391.4	0.706346	0.621176		69.8	7137.27	16346.9	12104.5	13606.7	0.696082	0.529211
70	7045.1	20515.7	10114.3	15134	0.74438	0.599405		70	7137.27	16346.9	11448.1	14274.6	0.696082	0.554944
70.2	16929	11970	9379.38	16430.8	0.414201	0.636602		70.2	9031.67	16212.4	11783.3	14616.1	0.642226	0.553653
70.4	18133.9	15868.5	10007.8	15745	0.466687	0.611391		70.4	15153.7	13355.5	11281.6	14879.9	0.468462	0.568772
70.6	18133.9	15868.5	6333.58	16058.3	0.466687	0.717149		70.6	15153.7	12526.6	11464.7	14328.4	0.452545	0.555513
70.8	7760.87	18686.4	5390.53	15861.2	0.706554	0.746349		70.8	13326.7	8129.31	11093.6	14131.9	0.378882	0.560221
71	3351.36	18999.5	5481.52	15567.6	0.850057	0.739584		71	11183.7	8281.46	11027.8	13892.3	0.425449	0.557474
71.2	3351.36	15082.7	5754.79	15723.4	0.818197	0.732064		71.2	11620.7	14403	10686.1	14005.6	0.553458	0.567219
71.4	6746.58	14368.6	5350.31	15332.3	0.680487	0.741313		71.4	11183.7	20581.2	10331.3	14804.5	0.647921	0.588979
71.6	6746.58	12367	4930.4	15846.4	0.647026	0.762697		71.6	8536.75	20769.1	10634.8	15543	0.708701	0.593748
71.8	3508.91	12596.8	5184.16	15563.9	0.782133	0.750137		71.8	8536.75	20769.1	11194.4	14307.3	0.708701	0.561034
72	3508.91	14365.2	5409.76	15112.7	0.803688	0.736398		72	12445.8	12628.7	10623.6	15085.6	0.503647	0.586778
72.2	3508.91	14365.2	5710.09	15149	0.803688	0.726255		72.2	12445.8	12628.7	9869.21	15109.1	0.503647	0.604889
72.4	6008.51	19059.6	5552.83	15020.5	0.760313	0.730095		72.4	9677.76	12825.2	10098.5	15773.5	0.569934	0.609675
72.6	4482.11	19168	5922.84	16051.6	0.810482	0.730467		72.6	9677.76	16042.3	10144.8	15740.1	0.623727	0.608079
72.8	6008.51	19059.6	5700.56	16442.7	0.760313	0.74256		72.8	10275.8	15999.8	9849.72	15932.6	0.608924	0.617967
73	4482.11	18002.7	6073.03	16619.7	0.80066	0.732381		73	10308.8	17316.3	9582.35	15593.7	0.626833	0.619387
73.2	11012.1	17360.2	5052.13	16611.4	0.611871	0.766791		73.2	10308.8	15674.8	9087.33	15766.2	0.603258	0.634365
73.4	3206.08	17914.4	6601.6	15730.3	0.8482	0.704388		73.4	8568.35	15798.3	9034.41	15707.2	0.648358	0.63485
73.6	7348.89	8669.79	5632.73	16475.8	0.54123	0.745223		73.6	8568.35	15718	8884.96	15430.7	0.647195	0.634599
73.8	4505.89	8871.65	6383.52	15494.5	0.663175	0.708222		73.8	7493.33	11392.7	9194.98	16228.1	0.603234	0.638322
74	7348.89	14172.1	5860.87	15024.3	0.658525	0.719377		74	7493.33	15794.3	8928.85	16093.6	0.678227	0.643166
74.2	6567.63	16810.1	6021.81	15387	0.719065	0.718722		74.2	7493.33	17055.6	8751.81	16403.9	0.69476	0.652095
74.4	8031.89	16706.1	5722.39	15867.4	0.675322	0.734949		74.4	7775.34	17936.6	8552.1	16574.5	0.697599	0.659639
74.6	6567.63	17268.3	5635.58	16096.7	0.724465	0.740682		74.6	10513.3	17742.2	8424.5	16916	0.62792	0.667549
74.8	2268.81	19423.2	5748.09	15962.1	0.895408	0.735235		74.8	9208.18	17834.9	9540.83	17063.5	0.6595	0.641381
75	2172.44	19430.1	4969.72	15779.2	0.899436	0.760483		75	10747.2	19972.6	9548.46	16798	0.650154	0.63758
75.2	2172.44	13553.7	4574.87	16490.4	0.861858	0.782824		75.2	10747.2	19972.6	9990.75	16599.1	0.650154	0.624264
75.4	1380.03	13610	4153.6	15994.4	0.907937	0.793845		75.4	10747.2	15320.5	10283.6	16940	0.58772	0.622253
75.6	2094.27	9211.63	4010.88	17141	0.814763	0.810377		75.6	12643.2	14930.8	10197.3	16580.2	0.541482	0.619184
75.8	2094.27	19730.7	4801.34	16245	0.904042	0.771868		75.8	6889.82	15339.3	11402.3	16509.5	0.690055	0.591488
76	4735.27	20542.6	5967.91	16962.8	0.812671	0.739742		76	12078.3	15938.9	10705.9	16415.2	0.568898	0.605257
76.2	9900	20175.9	6659.76	16951.1	0.670833	0.717937		76.2	12078.3	15938.9	10681.5	16485.9	0.568898	0.606827
76.4	14853	17094.2	7737.07	17182.9	0.535076	0.689524		76.4	12078.3	15938.9	10555.1	16395.1	0.568898	0.608349
76.6	9900	15010.8	8574.21	17507.6	0.602582	0.671258		76.6	11331.3	13962	10504.4	16471	0.552005	0.610593
76.8	11662	17320.7	7573.88	17057	0.597622	0.692505		76.8	11331.3	18968.3	10189.6	15808.5	0.626025	0.608063
77	7087.67	11776	7910.06	19187.3	0.624268	0.708087		77	11331.3	14922.9	9823.55	16991	0.568401	0.633648
77.2	7580.68	19583.3	7590.35	18953.7	0.720928	0.714047		77.2	8488.08	19170.1	10008.9	16501.2	0.693108	0.622449
77.4	7440.82	19593.2	7445.65	19513.1	0.724761	0.723813		77.4	8488.08	19245.4	9869.29	17199.9	0.693941	0.635405
77.6	7580.68	20212.3	7286.26	19861.9	0.727245	0.731611		77.6	8488.08	19245.4	9861.67	17771.2	0.693941	0.643119
77.8	7440.82	22876.4	7078.24	18987.9	0.754568	0.72845		77.8	11125.1	15795.9	9326.54	18392.4	0.586751	0.663531
78	8604.82	22793.8	6387.7	18597	0.725949	0.744335		78	6981.06	16090.2	10083	18383.9	0.697413	0.645799
78.2	2998.09	19560.8	7222.85	18661.6	0.867099	0.720958		78.2	11125.1	26740.6	9185.92	17873.8	0.706197	0.660531
78.4	7893.82	18453.8	6384.15	18621.3	0.700397	0.74469		78.4	8934.74	26896.2	9647.8	18559	0.750641	0.657961
78.6	7893.82	19213.2	6432.89	18119.2	0.708791	0.73799		78.6	9606.48	19301.4	9491.45	18524.3	0.667687	0.66121
78.8	7893.82	18453.8	6451.93	17530.6	0.700397	0.730973		78.8	8934.74	15892.7	9624.16	18627.2	0.640127	0.659338
79	6741.1	14795.7	6398.98	17906.9	0.686996	0.736732		79	9606.48	16765.7	9539.67	18344.7	0.635734	0.657885
79.2	5982.66	14849.5	6024.83	17434	0.712817	0.743174		79.2	9087.57	16802.5	9662.33	18423.7	0.648994	0.655973
79.4	145.669	15264	6108.86	17328.9	0.990547	0.739358		79.4	9087.57	16802.5	9645.83	18609.2	0.648994	0.658616
79.6	5066.33	14985.6	4633.57	18198.6	0.74734	0.79706		79.6	9087.57	16230.9	9688.84	19318.5	0.641069	0.665987
79.8	5066.33	20540.6	4712.06	17036.5	0.80215	0.78334		79.8	13729	15901.3	9546.97	20740.5	0.536657	0.684789
80	5066.33	20540.6	4599.02	17995.5	0.80215	0.796455		80	13729	23314.6	10689	20177.3	0.629382	0.653701
80.2	309.594	20878.4	5020.35	17975.2	0.985388	0.781681		80.2	13729	23314.6	11709.5	20271.9	0.629382	0.633866
80.4	309.594	18686.4	4973.57	18014	0.983702	0.783641		80.4	15125.8	22178.7	12100.2	20234.5	0.594532	0.625783
80.6	6949.95	16184.2	4481.54	17854.8	0.699581	0.799361		80.6	15125.8	22178.7	12463.1	20189.7	0.594532	0.618314
80.8	7117.95	15103.7	5318	17606	0.679684	0.768016		80.8	13103.2	22322.3	12525.8	19957.3	0.630119	0.61439
81	6949.95	16184.2	5713.13	17222.7	0.699581	0.750909		81	10716.1	20840.5	11861	19768.8	0.660416	0.625006
81.2	5439.95	18551.3	6234.07	17101.7	0.773252	0.732853		81.2	4363.25	21291.6	11318.7	18788.8	0.829925	0.624057
81.4	5439.95	18551.3	6541.22	17422	0.773252	0.727031		81.4	4363.25	21291.6	9782.12	16533.4	0.829925	0.628275
81.6	12019.4	21515.8	5996.11	17001.1	0.641588	0.739268		81.6	9244.25	13047.7	8939.26	16850	0.58531	0.653372
81.8	12019.4	15891.7	5279.67	17841.5	0.569369	0.771652		81.8	11750.1	12869.8	9162.99	16219.2	0.522739	0.638999
82	4073.16	16455.9	6046.52	16473.1	0.801591	0.7315		82	11777.7	16324.6	9500.24	15583.8	0.5809	0.621263
82.2	4073.16	14798.2	5700.11	16093.6	0.784162	0.738452		82.2	11750.1	16326.6	9112.22	15339.5	0.581499	0.627339
82.4	4073.16	12928.8	5649.63	15340.4	0.760431	0.730842		82.4	5219.9	15503.2	9562.02	14916.9	0.748112	0.609378
82.6	4945.16	6900.55	5344.5	15012	0.582536	0.737455		82.6	5219.9	13301.5	9083.41	15076.5	0.718169	0.62403
82.8	3730.16	12953.2	5584.31	13971.6	0.776415	0.714443		82.8	11333.7	12867.4	8453.98	15401.4	0.531687	0.645616
83	6130.18	11351.7	4746.57	15195	0.649342	0.761976		83	13455.1	12716.8	8209.64	16323	0.485894	0.665358
83.2	2681.19	15726.2	5318.57	14849.5	0.854342	0.736288		83.2	11333.7	16790.4	7171.78	15705.1	0.597012	0.686505
83.4	2991.02	11628	5454.58	17002.6	0.795403	0.757112		83.4	3189.43	16842.7	8204.23	15998.8	0.840784	0.661025
83.6	2991.02	18488.6	5590.21	16386.4	0.860751	0.745629		83.6	3189.43	18085.5	7504.82	15780.6	0.850085	0.677703
83.8	5300.55	18324.7	5702.94	16933.8	0.77564	0.748067		83.8	2524.35	16889.9	8594.83	16071.6	0.869974	0.651557
84	8340.06	18814.7	5920.28	17031.1	0.692869	0.742051		84	5246.36	17939.5	10075.7	15969.6	0.773726	0.613146
84.2	13751.2	18430.5	6803.47	16996.4	0.572702	0.714139		84.2	10947.3	14957.7	9570.42	16414	0.577407	0.631687
84.4	13751.2	15912.6	8146.56	17434	0.536432	0.681533		84.4	11141.3	14944	9648.55	15905.6	0.572889	0.622427
84.6	11150.6	16097.2	8259.75	17700.2	0.590771	0.681828		84.6	12673.3	14318.3	9826.4	15747.7	0.530471	0.615768
84.8	8739.63	19983.2	7761.93	17264.5	0.695725	0.689851		84.8	13267.3	14276.1	10144.5	15574.1	0.518312	0.605556
85	8017.62	20034.4	6801.25	17332.2	0.714188	0.718182		85	13267.3	11462.9	10228.8	16002.8	0.463519	0.610057
85.2	8017.62	20154	5809.83	16973	0.715401	0.744991		85.2	12506.5	19095.8	10109.8	14845	0.604254	0.594875
85.4	415.51	17770.1	6337.35	16146.2	0.977152	0.718133		85.4	9147.35	15414.9	10783.4	16719.5	0.627584	0.607918
85.6	4673.51	12471.2	5399.46	17557.8	0.727409	0.764803		85.6	11267.4	20867	9693.9	15941.7	0.649367	0.621858
85.8	3284.96	12569.8	5779.46	16514.1	0.792809	0.740756		85.8	9147.35	17621.7	9680.21	16282.3	0.658287	0.627146
86	4673.51	16933.8	5651.61	15786.8	0.783707	0.736379		86	3065.5	18053.6	9737.55	15665	0.854847	0.616671
86.2	3284.96	17032.4	6148.08	16245.6	0.838318	0.725455		86.2	3065.5	13432.5	9296.37	16313.9	0.81419	0.637007
86.4	11063	16244.5	5077.71	16395.9	0.594875	0.763537		86.4	10135	12930.6	8934.16	16746.6	0.5606	0.652107
86.6	3175.95	15440	6606.6	16312.5	0.829396	0.711742		86.6	15051.7	16279.5	9071.78	16727.7	0.519593	0.648374
86.8	6157.54	14715.6	6355.09	16127	0.705002	0.717326		86.8	15051.7	16279.5	8184.39	17147.5	0.519593	0.676914
87	6157.54	13636.9	6630.02	15968.8	0.688926	0.706621		87	7873.44	16709.8	8333.81	17410.8	0.679724	0.676289
87.2	8827.67	14526.1	6422.38	15710.7	0.622002	0.709829		87.2	6576.44	16801.9	8399.26	17622.1	0.718695	0.677217
87.4	8827.67	14916.1	6144.01	16173.2	0.628211	0.724696		87.4	6576.44	16633.9	8804.39	18029.8	0.716659	0.671897
87.6	2976.59	22411.2	6997.58	15588.9	0.882755	0.690187		87.6	9098.29	17013.5	8679.76	18347.6	0.651564	0.678853
87.8	2976.59	24346.5	7413.12	17866.5	0.89106	0.706755		87.8	10547.7	21559.4	8184.84	17784.9	0.671484	0.684832
88	8389.22	28285.5	7060.78	19671.6	0.771253	0.735872		88	9098.29	21662.3	7816.99	18070.6	0.704223	0.698041
88.2	8389.22	28285.5	7589.27	18625.2	0.771253	0.710493		88.2	5551.67	18045.1	8438.63	18868.7	0.764728	0.690975
88.4	9638.81	16853.3	7630.96	18918.3	0.636162	0.712574		88.4	5551.67	18045.1	8589.32	18640.9	0.764728	0.684567
88.6	11856.3	16077.2	7292.45	16992.1	0.575552	0.699709		88.6	8964.56	18391.8	8124.62	18557.9	0.672305	0.695508
88.8	11856.3	12068.5	6523.57	17651.6	0.504434	0.730154		88.8	10559.6	18278.6	8052.2	18569	0.633833	0.697527
89	7246.28	12395.8	6446.48	18813.6	0.631083	0.744796		89	10707.6	18116.5	8190.76	18482.8	0.628521	0.692925
89.2	4347.29	17594.1	6368.2	19120.3	0.801868	0.750154		89.2	10559.6	17103.2	8128.88	18515.6	0.618275	0.694913
89.4	2899.53	22494.3	6000.26	18233.5	0.885818	0.752401		89.4	5118.53	17489.5	8575.2	18352.8	0.773597	0.681551
89.6	2899.53	17696.9	5808.09	18520.8	0.859221	0.761268		89.6	5118.53	17489.5	7962.53	18799.5	0.773597	0.702469
89.8	4049.54	18203.6	5730.37	18485.3	0.818024	0.763361		89.8	5277.53	22967.8	8008.02	18081.9	0.813154	0.693061
90	5587.53	18094.4	5698.18	18633.7	0.764059	0.765814		90	5651.52	22941.2	8332.1	18550.5	0.802344	0.690056
90.2	8204.54	18521.8	5732.02	18632.6	0.693017	0.76474		90.2	11413.5	18972.2	7816.08	18957.9	0.624379	0.708072
90.4	8204.54	20657	5898.32	18127.7	0.715728	0.754502		90.4	5651.52	18683.1	9250.18	18274.6	0.767758	0.663932
90.6	3334.69	18867.6	6361.1	18174.3	0.849804	0.740738		90.6	12231	18215.9	8535.18	17665.1	0.598284	0.674233
90.8	2293.68	21030.8	5571.27	17040.6	0.901662	0.753613		90.8	7519.92	13887.7	9442.32	17915.2	0.648728	0.654854
91	3334.69	15533	5437.61	18102	0.82326	0.769002		91	12231	13553.3	8813.1	17350.2	0.52564	0.663151
91.2	8512.53	16633.9	5372.93	17625.9	0.661481	0.766383		91.2	8205.8	13839.1	9219.75	17033	0.627768	0.648808
91.4	11975.5	16388	6234.03	17638.6	0.577785	0.738863		91.4	8205.8	16762	9372.17	16735.2	0.671344	0.641014
91.6	11975.5	16388	6646.46	17532.3	0.577785	0.725112		91.6	8205.8	17877.4	9570.47	17096.7	0.685399	0.641114
91.8	8593.87	18548.9	6184.37	17086.5	0.683383	0.734244		91.8	11216.5	19677.4	9280.94	17223.2	0.636935	0.649831
92	4868.1	16469.2	4755.17	17686.2	0.77185	0.788107		92	11216.5	19558.1	9170.2	17690.9	0.635527	0.658607
92.2	-757.76	19472.4	5043.05	16914.8	1.04049	0.770331		92.2	7614.43	19813.8	9705.77	17950.4	0.722387	0.649056
92.4	-757.76	17143.4	6220.13	17205.7	1.04625	0.734475		92.4	7614.43	19813.8	9780.25	18108.5	0.722387	0.649312
92.6	4253.24	17578.7	6910.81	16803.9	0.805183	0.708586		92.6	10724.4	13053.5	9327.6	18657.1	0.548976	0.666689
92.8	6978.1	16594.2	7355.98	16293.6	0.70397	0.68896		92.8	10724.4	20696	9437.1	16701	0.65868	0.638952
93	6978.1	13312.8	8127.23	16844.7	0.656097	0.674545		93	11658	10110.6	9484.44	18653.1	0.464458	0.662926
93.2	9225.28	13153.3	7664.39	15603.6	0.587762	0.670604		93.2	6266.03	21816.2	10135.1	16699	0.776868	0.622306
93.4	9225.28	11761.6	8152.5	14830.4	0.560426	0.645279		93.4	11279	15339.6	9112.19	18463.2	0.576273	0.669553
93.6	9814.39	11719.8	8291.8	13845.4	0.54424	0.625435		93.6	8221.8	21677.3	9678.64	17723.9	0.725015	0.646798
93.8	9814.39	11719.8	8679.37	13251.7	0.54424	0.604244		93.8	11279	18339.1	9077.67	18632.2	0.619185	0.672403
94	10504.1	12142.9	8706.52	13084.5	0.536182	0.600454		94	8221.8	20204.8	9302.14	18492.9	0.710771	0.665331
94.2	9181.09	12806.5	9337.96	13177.2	0.582442	0.585258		94.2	7428.55	18811.2	9025.73	18831.4	0.716897	0.675999
94.4	12314.9	12584	8535.16	13942.1	0.505404	0.620275		94.4	7428.55	18811.2	8764.73	18917.6	0.716897	0.683382
94.6	10406.9	16928.4	8801.47	14448.2	0.619287	0.621436		94.6	11303.8	17132.4	7835.81	19197.5	0.602486	0.710142
94.8	10406.9	16928.4	7080.04	18441.5	0.619287	0.722586		94.8	11303.8	14573.7	5533.76	20199.7	0.56318	0.784959
95	7691.09	24570	1240.36	18820.7	0.761599	0.938171		95	6718.36	17458	651.349	20567.1	0.72211	0.969303
95.2	-210.767	23041.8	1239.17	24157.9	1.00923	0.951208		95.2	543.19	23228.7	609.901	20850.4	0.97715	0.97158
95.4	-254.364	27796.8	511.811	24791.1	1.00924	0.979773		95.4	468.542	30927.7	237.238	23285.6	0.985076	0.989915
95.6	-254.364	27840.3	582.255	25877.6	1.00922	0.977995		95.6	377.929	30934.1	71.2258	27868.1	0.98793	0.997451
95.8	-89.5918	27828.6	793.551	26080.5	1.00323	0.970471		95.8	468.542	30927.7	-109.283	29652.6	0.985076	1.0037
96	584.408	24556.5	983.652	27402.2	0.976755	0.965347		96	-233.07	30943.9	-99.5325	30721.7	1.00759	1.00325
96.2	1560.64	24487.2	694.021	28797.8	0.940086	0.976467		96.2	-278.421	32742.3	-71.4422	31596	1.00858	1.00227
96.4	1560.64	28390.3	233.572	29128.2	0.947894	0.992045		96.4	-278.421	37837	-10.7645	31201.8	1.00741	1.00035
96.6	396.947	28472.9	160.12	30514.9	0.98625	0.99478		96.6	-508.424	37853.4	136.26	29568.5	1.01361	0.995413
96.8	181.948	31126.9	101.718	30863.6	0.994189	0.996715		96.8	638.701	28128.7	-49.6596	31378.8	0.977798	1.00159
97	-187.053	32093.8	211.468	31055.5	1.00586	0.993237		97	-508.424	28210.2	175.391	29789.7	1.01835	0.994147
97.2	-187.053	33817.1	374.716	31365.8	1.00556	0.988194		97.2	638.701	28128.7	-60.5835	29310.8	0.977798	1.00207
97.4	544.947	37001.2	277.973	31646	0.985486	0.991293		97.4	102.005	27240.9	-86.661	29254.5	0.996269	1.00297
97.6	544.947	33765.1	255.404	32470.5	0.984117	0.992196		97.6	102.005	27240.9	-179.002	29101.3	0.996269	1.00619
97.8	497.184	33196.2	186.571	31620.4	0.985244	0.994134		97.8	-352.999	27731.7	-102.888	29203.5	1.01289	1.00354
98	497.184	27672.2	78.2368	31852.3	0.98235	0.99755		98	-352.999	31752.5	-20.0725	28734.5	1.01124	1.0007
98.2	57.5276	33227.4	144.528	29611.8	0.998272	0.995143		98.2	-141.81	34469.3	11.3012	28245.8	1.00413	0.9996
98.4	656.528	30794	-174.269	29598.4	0.979125	1.00592		98.4	-141.81	31737.6	79.5238	27820.6	1.00449	0.99715
98.6	57.5276	30836.5	-340.952	28212.2	0.998138	1.01223		98.6	131.191	32933.2	35.6101	24309.6	0.996032	0.998537
98.8	-699.293	22080.2	-369.552	28797.7	1.03271	1.013		98.8	-288.278	20195.1	206.732	25491.8	1.01448	0.991955
99	-905.298	22094.8	-472.323	29635	1.04272	1.0162		99	134.821	24769.5	232.573	22690.4	0.994586	0.989854
99.2	-971.091	30771.3	-459.352	29002.4	1.03259	1.01609		99.2	242.816	19021	250.05	23325.9	0.987395	0.989394
99.4	-971.091	30771.3	-233.37	28145.2	1.03259	1.00836		99.4	495.878	24743.9	244.811	22267.9	0.980353	0.989126
99.6	-328.094	28152.7	-152.036	28139.4	1.01179	1.00543		99.6	495.878	21204.7	176.958	22880.6	0.977149	0.992325
99.8	-254.094	28147.4	-1.0915	28129.5	1.00911	1.00004		99.8	325.23	24109.2	3.71658e-14	21239.9	0.98669	1
100	-1.0915	28129.5	-1.0915	28129.5	1.00004	1.00004		100	0	21239.9	4.24526e-14	21239.9	1	1

## Sheet: Fig.1 d,g 
Figure 1 d				Figure 1 g
	Normalized Distribution				Normalized Distribution
FRET efficiency	C-Sensor	H-Sensor		FRET efficiency	C-Sensor	H-Sensor
0	0.173755	0.0830999		0	0.0420655	0.0565822
0.04	0.36938	0.162465		0.04	0.0520833	0.0860141
0.08	0.370595	0.172736		0.08	0.0564236	0.101529
0.12	0.382746	0.170868		0.12	0.0556259	0.101072
0.16	0.415553	0.204482		0.16	0.0496434	0.0734657
0.2	0.381531	0.212885		0.2	0.0490099	0.0378736
0.24	0.432564	0.236228		0.24	0.0506991	0.0184805
0.28	0.433779	0.24183		0.28	0.0550629	0.00821355
0.32	0.498177	0.265173		0.32	0.0659018	0.00775724
0.36	0.534629	0.313725		0.36	0.0792511	0.0109514
0.4	0.597813	0.303455		0.4	0.0954157	0.0257814
0.44	0.720535	0.371615		0.44	0.142995	0.0403833
0.48	0.835966	0.40803		0.48	0.275221	0.060689
0.52	0.934386	0.546218		0.52	0.499296	0.0914898
0.56	1	0.611578		0.56	0.799174	0.151038
0.6	0.986634	0.830999		0.6	1	0.332421
0.64	0.856622	0.985061		0.64	0.902379	0.645905
0.68	0.704739	1		0.68	0.605387	0.934063
0.72	0.515188	0.945845		0.72	0.352642	1
0.76	0.336574	0.730159		0.76	0.192873	0.747205
0.8	0.240583	0.547152		0.8	0.106841	0.4376
0.84	0.148238	0.341737		0.84	0.0630631	0.234999
0.88	0.102066	0.183007		0.88	0.0364818	0.115218
0.92	0.09113	0.122316		0.92	0.026112	0.0531599
0.96	0.054678	0.0737628		0.96	0.025854	0.0330824
1	0.036452	0.0233427		1	0.0265813	0.0308008

## Sheet: Fig. 2a
	ATP out a								ATP out b								ATP out c								ATP + B12 a								ATP + B12 b								ATP + B12 c
Time (s)	Donor	Acceptor	Donor_CK	Acceptor_CK	FRET	FRET_CK		Time (s)	Donor	Acceptor	Donor_CK	Acceptor_CK	FRET	FRET_CK		Time (s)	Donor	Acceptor	Donor_CK	Acceptor_CK	FRET	FRET_CK		Time (s)	Donor	Acceptor	Donor_CK	Acceptor_CK	FRET	FRET_CK		Time (s)	Donor	Acceptor	Donor_CK	Acceptor_CK	FRET	FRET_CK		Time (s)	Donor	Acceptor	Donor_CK	Acceptor_CK	FRET	FRET_CK
0.2	996.591	43047.3	996.591	43047.3	0.977373	0.977373		0.2	0	32012.5	-9.21596e-15	32012.5	1	1		0.2	-181.507	29918.7	-181.507	29918.7	1.0061	1.0061		0.2	29.1005	23713.3	29.1005	23713.3	0.998774	0.998774		0.2	902.752	16844.5	902.752	16844.5	0.949133	0.949133		0.2	0	25624.2	-2.79115e-14	25624.2	1	1
0.4	996.591	43047.3	996.591	43047.3	0.977373	0.977373		0.4	-194.213	32026.3	-1.53921e-14	32012.5	1.0061	1		0.4	-181.507	36211.4	-181.507	29918.7	1.00504	1.0061		0.4	635.468	23729.8	29.1005	23713.3	0.973919	0.998774		0.4	910.392	19353.2	902.752	16844.5	0.955072	0.949133		0.4	-10.2305	25668.1	-3.92299e-14	25624.2	1.0004	1
0.6	1027.55	39231.4	996.591	43047.3	0.974476	0.977373		0.6	-832.226	27741.9	-109.009	32020.1	1.03093	1.00342		0.6	63.4883	31806.2	-181.507	33062.3	0.998008	1.00552		0.6	725.663	23663.9	361.903	23722.4	0.970247	0.984973		0.6	902.752	20829.6	906.947	18491.6	0.95846	0.953247		0.6	-507.233	26134.1	-5.63986	25648.3	1.01979	1.00022
0.8	1027.55	35258.1	1009.28	40784.1	0.971682	0.975851		0.8	-832.226	26402.2	-331.619	30157.8	1.03255	1.01112		0.8	63.4883	31806.2	-87.007	32568.1	0.998008	1.00268		0.8	986.993	22955.4	473.781	23698.8	0.958776	0.9804		0.8	-253.243	24262.9	905.256	19764.3	1.01055	0.956203		0.8	-10.2305	26098.8	-226.339	25847.2	1.00039	1.00883
1	1027.55	35258.1	1015.71	38695.9	0.971682	0.974423		1	-313.146	26667.4	-334.023	28969.4	1.01188	1.01166		1	-204.662	31825.3	-39.5048	32279.7	1.00647	1.00123		1	725.663	22973.9	564.358	23477.4	0.969381	0.976526		1	-696.717	20943.1	440.492	22025.5	1.03441	0.980393		1	-229.304	20912.8	-164.466	25939.3	1.01109	1.00638
1.2	-433.318	37712	1019.76	38223.1	1.01162	0.974014		1.2	410.859	26616	-256.405	28825.9	0.984798	1.00897		1.2	-204.662	29948.7	-87.0842	32417.7	1.00688	1.00269		1.2	93.0994	27952.6	621.521	23332.3	0.99668	0.974053		1.2	-696.717	24294.4	170.495	21698.3	1.02952	0.992204		1.2	-229.304	20912.8	-197.256	24510.7	1.01109	1.00811
1.4	-513.449	41577.2	300.34	37985.2	1.0125	0.992155		1.4	410.859	32379.4	-68.6995	28457.9	0.98747	1.00242		1.4	5.3428	32614	-116.862	31967.6	0.999836	1.00367		1.4	-574.007	27999.9	425.201	25755	1.02093	0.983759		1.4	-696.717	21946.3	363.228	22959.6	1.03279	0.984426		1.4	-450.601	23275.5	-216.183	23917.7	1.01974	1.00912
1.6	-433.318	41571.5	-47.084	38463.1	1.01053	1.00123		1.6	420.857	32378.7	17.3632	29865.4	0.987169	0.999419		1.6	5.3428	32614	-95.1019	32433.7	0.999836	1.00294		1.6	-6.5416	27959.6	67.4478	27037.3	1.00023	0.997512		1.6	817.929	31419.4	338.557	22046.1	0.974628	0.984875		1.6	-450.601	23275.5	-293.694	24370.6	1.01974	1.0122
1.8	-935.319	35998.7	-92.9662	38861.5	1.02668	1.0024		1.8	420.857	29788.5	20.2497	30669.8	0.986069	0.99934		1.8	98.9676	35738.5	-143.953	32337.2	0.997238	1.00447		1.8	-826.539	26660.4	118.835	27734.5	1.03199	0.995734		1.8	1683.62	22422.1	569.786	22527.3	0.930157	0.975331		1.8	-693.791	25047.7	-340.707	24524.4	1.02849	1.01409
2	-247.319	34924.6	-340.55	37955.1	1.00713	1.00905		2	202.86	29803.9	-8.90164	31081.2	0.99324	1.00029		2	-460.317	36673	-96.4277	32480.4	1.01271	1.00298		2	-480.541	28881.8	-100.573	27858.7	1.01692	1.00362		2	1683.62	22422.1	505.718	22962	0.930157	0.978451		2	-693.791	29216.4	-448.418	24847.2	1.02432	1.01838
2.2	-247.319	34924.6	-297.087	37651.1	1.00713	1.00795		2.2	-431.139	36788.8	-13.162	30413.4	1.01186	1.00043		2.2	-325.315	35768.6	-151.716	31269.8	1.00918	1.00488		2.2	-480.541	28881.8	-75.4904	28741.7	1.01692	1.00263		2.2	302.934	22520.1	680.607	22538.9	0.986727	0.970688		2.2	-798.786	29223.8	-519.905	25882.6	1.0281	1.0205
2.4	-247.319	37149.4	-341.427	37408.9	1.0067	1.00921		2.4	-598.135	36800.7	-128.82	28589.6	1.01652	1.00453		2.4	-325.315	28867.9	-52.8832	32705.2	1.0114	1.00162		2.4	472.786	33236	-157.555	28992.1	0.985974	1.00546		2.4	302.934	19592.7	759.669	22823	0.984774	0.967787		2.4	-1032.52	29215	-570.834	25689.2	1.03664	1.02273
2.6	-770.307	37873.4	-322.489	37775.3	1.02076	1.00861		2.6	-598.135	28242.6	-163.277	29474.5	1.02164	1.00557		2.6	-89.3106	28197.4	1.62288	31018.1	1.00318	0.999948		2.6	860.979	33208.4	51.9531	30332.1	0.974729	0.99829		2.6	866.614	23070	700.839	22116.1	0.963795	0.969284		2.6	-1032.52	21963.9	-605.867	26730.2	1.04933	1.02319
2.8	-770.307	40383.1	-438.166	37701.1	1.01945	1.01176		2.8	-69.6895	28205.1	-248.195	29622.4	1.00248	1.00845		2.8	97.8169	27864.6	-53.1014	30383.9	0.996502	1.00175		2.8	472.786	33236	349.198	31088.5	0.985974	0.988892		2.8	866.614	23070	681.557	22227.7	0.963795	0.97025		2.8	427.128	24611.1	-780.925	26133.8	0.982941	1.0308
3	-510.3	40364.6	-426.482	38373.1	1.0128	1.01124		3	-69.6895	28205.1	-153.388	29835.1	1.00248	1.00517		3	19.1216	27870.2	-101.641	30268.8	0.999314	1.00337		3	1884.32	29441	22.9782	31924.9	0.939847	0.999281		3	866.614	23070	596.449	22192.6	0.963795	0.973827		3	427.128	24611.1	-304.104	26964.3	0.982941	1.01141
3.2	604.706	45342.5	-554.129	38156.4	0.986839	1.01474		3.2	-69.6895	28641.8	-129.993	30005.5	1.00244	1.00435		3.2	97.8169	28746.9	-84.5646	30132.5	0.996609	1.00281		3.2	-451.681	33911.7	814.122	30813.9	1.0135	0.974259		3.2	311.462	19687	793.91	22412.9	0.984426	0.96579		3.2	347.13	29294.1	-176.888	26518.9	0.988289	1.00672
3.4	1603.64	36681.1	-131.162	39771.9	0.958113	1.00331		3.4	862.947	28575.6	-124.598	29554	0.970686	1.00423		3.4	19.1216	32226.1	-33.3627	29889.3	0.999407	1.00112		3.4	-590.679	28925.2	366.072	32042.8	1.02085	0.988705		3.4	677.718	19661	664.349	21696.5	0.966678	0.97029		3.4	-82.6654	29324.6	-16.8219	26689.9	1.00283	1.00063
3.6	1676.64	32597.4	487.057	38257.9	0.951081	0.987429		3.6	862.947	28575.6	179.275	29086.9	0.970686	0.993874		3.6	-43.8746	31251.4	-21.7656	30982	1.00141	1.0007		3.6	-590.679	35496.7	101.488	30870	1.01692	0.996723		3.6	311.462	19687	685.994	21461.4	0.984426	0.969026		3.6	-82.6654	29324.6	-52.2413	26549.7	1.00283	1.00197
3.8	1676.64	31734.4	904.933	36431.2	0.949818	0.975763		3.8	852.943	27120.1	379.758	28736.5	0.969508	0.986957		3.8	-43.8746	34806.6	-28.0879	30898.4	1.00126	1.00091		3.8	-590.679	26236.1	-51.7837	32248.6	1.02303	1.00161		3.8	46.4683	27537.3	568.766	20474	0.998315	0.972971		3.8	684.333	25092.7	-48.2852	26850.2	0.973452	1.0018
4	164.021	31841.8	1218.04	35128.2	0.994875	0.966488		4	-64.1728	26868.7	533.406	28013.3	1.00239	0.981315		4	-5.8756	35204.9	-30.0543	31765.6	1.00017	1.00095		4	119.318	32684.9	-158.842	30439.2	0.996363	1.00525		4	-626.536	18256.3	461.462	21810.8	1.03554	0.979281		4	684.333	25546.9	222.089	26291.7	0.973912	0.991624
4.2	-456.362	33916.1	732.876	34022.3	1.01364	0.978913		4.2	183.942	26851	293.629	27518.1	0.993196	0.989442		4.2	-5.8756	35204.9	-12.1756	32079.2	1.00017	1.00038		4.2	215.296	29431.2	-34.5662	30785.5	0.992738	1.00112		4.2	46.4683	17169.7	53.7578	20518.3	0.997301	0.997387		4.2	684.333	25546.9	383.473	26112.3	0.973912	0.985527
4.4	-803.359	33940.7	371.943	33606.7	1.02424	0.989054		4.4	113.893	24924.4	297.097	27271.1	0.995451	0.989223		4.4	-90.4391	32297.5	-4.26201	33096.8	1.00281	1.00013		4.4	215.296	32388	53.0539	30216.7	0.993397	0.998247		4.4	-304.036	17194.6	73.0735	19619.1	1.018	0.996289		4.4	195.778	27831.6	502.413	25595.7	0.993015	0.980749
4.6	-803.359	33940.7	79.6335	32859.8	1.02424	0.997582		4.6	113.893	29553.4	280.762	25611.1	0.996161	0.989156		4.6	-90.4391	32297.5	-35.8907	31929.7	1.00281	1.00113		4.6	-286.706	30271.1	108.566	30223.3	1.00956	0.996421		4.6	-304.036	21500	-47.8711	17953.8	1.01434	1.00267		4.6	457.723	27813	435.273	25308.7	0.983809	0.983092
4.8	-803.359	35876.9	29.5419	30935.4	1.0229	0.999046		4.8	58.645	28485.7	280.635	26716.8	0.997945	0.989605		4.8	-90.4391	32297.5	-61.0416	30911.8	1.00281	1.00198		4.8	-286.706	32073.6	65.5607	29113.7	1.00902	0.997753		4.8	-304.036	21500	-109.882	15261.4	1.01434	1.00725		4.8	195.778	23967	481.028	24997.5	0.991898	0.98112
5	-785.736	35875.7	1242.11	21589.9	1.02239	0.945598		5	58.645	28485.7	827.264	19431.8	0.997945	0.959166		5	748.673	30562.5	-68.917	27193.1	0.976089	1.00254		5	171.295	30238.5	147.866	21763.5	0.994367	0.993252		5	192.966	13967.3	-54.8586	9274.45	0.986373	1.00595		5	457.723	22891.8	424.295	23294.3	0.980397	0.982111
5.2	17133.7	20026.1	1215.57	19535.7	0.538918	0.941422		5.2	25233.9	6212.6	1117.88	18328.4	0.197561	0.942514		5.2	9651.67	17096.1	225.359	25312	0.63916	0.991175		5.2	16683.4	6422.99	172.938	22163.3	0.277974	0.992258		5.2	7902.3	4363.16	291.073	5833.63	0.355727	0.952475		5.2	4977.01	21705	472.596	21226.2	0.81347	0.97822
5.4	24087.7	16142.2	15498.4	14189.7	0.401248	0.47796		5.4	33303.1	2869.87	26877.7	4195.42	0.0793374	0.135018		5.4	10871.5	9721.41	7440.26	17534.7	0.472075	0.702091		5.4	18353.5	6304.41	14291.9	6909.77	0.255675	0.325907		5.4	18501.8	639.58	8387.09	2106.04	0.0334135	0.200706		5.4	8727.41	12866.4	2956.91	21032.7	0.595837	0.876742
5.6	24087.7	10551.6	15737.1	13982.2	0.304613	0.470476		5.6	33303.1	957.631	26508.6	4036.15	0.0279513	0.132139		5.6	15975.9	12602.2	9839.71	14602	0.440973	0.597422		5.6	18353.5	4222.6	18652.5	4866.23	0.187038	0.206909		5.6	18501.8	488.386	13265.7	516.263	0.0257179	0.0374592		5.6	12966.3	16925.5	6324.68	19037.2	0.566225	0.750623
5.8	17885.9	10991.9	15670.5	14730.6	0.380634	0.484541		5.8	28049.2	3242.89	25968.9	3969.3	0.103633	0.132583		5.8	16475	12566.8	10843.4	14191.5	0.432713	0.566869		5.8	18353.5	6798.38	21649.3	1756.74	0.270293	0.0750549		5.8	18037.5	-1438.83	12251.4	273.706	-0.0866831	0.0218526		5.8	12966.3	16925.5	8764.13	19405.9	0.566225	0.688885
6	17885.9	14746	14860.1	14545.4	0.451888	0.494649		6	26387.1	5199.2	25808.5	2998.83	0.164603	0.104099		6	15975.9	12602.2	9347.97	14118.9	0.440973	0.601652		6	18376.5	4220.96	26936.6	-447.552	0.186789	-0.0168957		6	12557.5	-2232.67	12207.4	526.848	-0.216243	0.0413725		6	13623.3	18679.6	8836.23	19142.6	0.578263	0.684182
6.2	15569	14996.5	14555.4	14452.2	0.490636	0.498221		6.2	28049.2	5081.19	25327	1758.98	0.15337	0.0649406		6.2	12588	16219.1	7755.33	13074.7	0.563025	0.627686		6.2	29374	984.755	26375.3	-1919.14	0.0324373	-0.0784729		6.2	12557.5	-2232.67	11991	1003.99	-0.216243	0.07726		6.2	13623.3	18679.6	6932.63	19436.3	0.578263	0.737091
6.4	15533	14913	14042.8	14322.1	0.489818	0.504923		6.4	25415.2	3509.19	25377.1	897.425	0.121323	0.0341557		6.4	5726	16706.3	8762.11	11597	0.744743	0.569622		6.4	29374	-3271.19	25449.1	-1565.37	-0.12532	-0.0655414		6.4	13681.5	-2312.48	10987.9	2017.91	-0.203401	0.155155		6.4	4376.13	19598	7460.68	19559.8	0.817464	0.723888
6.6	15533	13916	13762.3	14276.3	0.472545	0.509167		6.6	24924.2	2881.14	25413.6	117.133	0.103618	0.00458792		6.6	6970.18	16618	8735.94	10151.8	0.704505	0.537481		6.6	26336	-2069.85	24910.2	-1866.86	-0.0852978	-0.0810151		6.6	13681.5	5988.19	9797	824.708	0.304437	0.0776436		6.6	4107.24	19080.4	6878.9	20005.7	0.822869	0.744132
6.8	14703.4	12710.8	13550.1	14708.4	0.463658	0.520496		6.8	24924.2	1463.7	25468.1	-412.57	0.0554685	-0.0164662		6.8	6970.18	8992.03	9039.55	10499.8	0.563332	0.537368		6.8	25472	-5867.82	24332.5	175.581	-0.299315	0.00716421		6.8	10806.5	1040.18	9460.73	1193.05	0.0878033	0.111983		6.8	4107.24	19617	8080.68	20177	0.826876	0.714036
7	14703.4	12710.8	12884.7	15449.5	0.463658	0.545261		7	24924.2	-1279.26	25696.3	-179.056	-0.054103	-0.00701705		7	8231.18	8902.5	9167.81	10351.7	0.519591	0.530326		7	25472	-2008.5	23472.5	1038.07	-0.0856013	0.0423519		7	8769.52	1184.81	9644.69	1173.86	0.119024	0.108504		7	8554.3	19952.2	7847.14	20520.1	0.699917	0.723373
7.2	9787.42	14142.3	13682.8	15707.9	0.590993	0.534451		7.2	27277.2	-1446.32	24907	234.662	-0.0559921	0.0093336		7.2	9539.13	6804.89	9078.24	10622.1	0.416354	0.539184		7.2	24637	-813.141	22759.3	1532.04	-0.0341314	0.0630692		7.2	9577.51	939.037	9615.65	1289.34	0.0892913	0.118234		7.2	8554.3	22737.8	7868.96	20674.2	0.726631	0.724314
7.4	9787.42	15511.4	13096.1	15948	0.613128	0.549096		7.4	24680.2	-149.587	25667	174.3	-0.00609796	0.00674501		7.4	9539.13	13242.6	9097.44	9476.67	0.581282	0.510209		7.4	24637	604.725	21191.2	1875.15	0.0239574	0.0812939		7.4	9577.51	492.099	9646.11	1535.12	0.0488697	0.137295		7.4	8554.3	27415.7	7604.99	20907.3	0.762182	0.733273
7.6	16389.3	15607.9	12254.5	16048.7	0.48779	0.567027		7.6	23879.2	2349.62	25343.3	-304.115	0.0895817	-0.0121455		7.6	9059.78	7970.21	9133.88	10835.6	0.46801	0.542607		7.6	23445.8	1290.61	20150.1	2027.81	0.0521744	0.0914337		7.6	9577.51	492.099	9641.95	1786.33	0.0488697	0.156308		7.6	8014.22	22776.1	7264.26	22846.5	0.739717	0.758749
7.8	16389.3	15963.5	13065.4	16063.5	0.49342	0.551462		7.8	23879.2	-92.7113	24981.6	-0.444193	-0.00389765	-1.77811e-05		7.8	9059.78	12289.7	9034.73	10058.2	0.575643	0.526803		7.8	20885.2	1472.41	19479.6	2605.27	0.0658572	0.117966		7.8	10314.8	-2010.46	9482.8	3088.12	-0.242099	0.245656		7.8	5452.34	30134.9	7985.51	20347.7	0.846789	0.718157
8	11416.4	19534.2	13715.2	15877.8	0.631141	0.536539		8	29814.8	-1402.07	24423.2	-9.06054	-0.0493467	-0.000371118		8	8657.12	7998.8	9159.96	10672.1	0.480238	0.538124		8	19590.2	4432.38	19010.4	2485.81	0.184509	0.115639		8	9013.52	4541.29	9756.04	2361.65	0.335032	0.194893		8	5452.34	14092.8	8290.81	21218.7	0.721038	0.719046
8.2	11416.4	19534.2	13170.2	16649.7	0.631141	0.558342		8.2	29814.8	-1402.07	25439.5	-45.4678	-0.0493467	-0.00179049		8.2	13301.1	11988.5	8347.45	9998.76	0.474049	0.545004		8.2	19590.2	4906.01	18904.9	2628.67	0.200276	0.122073		8.2	10326.8	1238.14	9372.12	3381.32	0.10706	0.26513		8.2	7620.56	17361.5	8257.68	20026.4	0.694959	0.708045
8.4	16827.4	14165.4	12303.7	17584.3	0.457055	0.58834		8.4	22050.8	680.609	26294.9	-400.877	0.0299413	-0.0154814		8.4	8657.12	4900.76	9339.76	10868.3	0.361469	0.537821		8.4	19590.2	4906.01	18749.3	2420.76	0.200276	0.114348		8.4	8151.34	4624.62	9772.5	2829.96	0.361978	0.224556		8.4	8507.56	17298.6	8357.98	20586.9	0.670328	0.711245
8.6	16827.4	14165.4	10766	17676.2	0.457055	0.621478		8.6	22050.8	680.609	24859.8	-109.415	0.0299413	-0.00442073		8.6	5050.77	16951	9183.33	9249.58	0.770438	0.501797		8.6	18856.2	841.988	18504.3	3017.55	0.0427445	0.140209		8.6	10326.8	4470.17	9328.06	2837.83	0.302101	0.233261		8.6	8507.56	23143.1	8840.61	19599.9	0.731205	0.689154
8.8	4871.38	16825.4	11782.3	17606.3	0.775479	0.599085		8.8	22050.8	1315.48	24171.1	-30.1753	0.0562983	-0.00124996		8.8	5050.77	5156.81	9038.52	11240.2	0.505194	0.554285		8.8	15891.2	-459.582	18425.2	2576.55	-0.0297818	0.122683		8.8	8697.38	4585.85	9755.65	2720.15	0.345236	0.218034		8.8	11713.6	22915.5	8286.76	18413.2	0.661742	0.689634
9	4871.38	17915.2	12544.5	17953.9	0.786217	0.588683		9	21149.8	359.792	23710.7	316.853	0.016727	0.0131871		9	10146.2	16054	8768.36	9733.11	0.612744	0.526072		9	15891.2	1052.5	17756	1828.57	0.0621176	0.0933682		9	8697.38	1717.1	9517.87	3310.16	0.164876	0.258041		9	11462.6	17577.1	9955.67	18612.9	0.605278	0.651516
9.2	9947.33	19978.7	13526	17862.3	0.667603	0.569075		9.2	17207.8	1659.34	24555.8	137.034	0.0879484	0.00554955		9.2	13422.2	7340.83	8147.9	11155.3	0.353553	0.577899		9.2	16617.9	2733.34	17786.8	1907.92	0.141249	0.0968749		9.2	8697.38	1717.1	9216.33	3516.21	0.164876	0.27616		9.2	12905.2	17474.7	10851	18575.2	0.575207	0.631248
9.4	12851.4	21692.4	13450.6	18313.6	0.627968	0.576548		9.4	21149.8	-3662.75	26051.2	577.608	-0.209454	0.021691		9.4	10146.2	14662.7	7221.63	9892.09	0.591025	0.578021		9.4	20957	5842.02	16768.7	2088.29	0.217994	0.110744		9.4	9731.81	4193.7	9057.49	3277.3	0.301152	0.265696		9.4	17160.4	17172.6	11301.2	18968.5	0.500177	0.626651
9.6	15048.4	21536.4	12945.7	18871.4	0.588671	0.593121		9.6	22756.8	-1238.07	31193.9	-491.247	-0.0575346	-0.0160001		9.6	6073.26	7862.6	8091.61	10893.8	0.564199	0.573799		9.6	16617.9	6150.09	17208.7	2763.92	0.270121	0.138386		9.6	9731.81	4253.63	9264.01	3359.68	0.304147	0.266141		9.6	17160.4	20257.1	10390.2	18400.9	0.54138	0.639119
9.8	15048.4	20766.9	13119.8	18972.6	0.579833	0.591187		9.8	32213.7	-2274.62	30983.9	-565.617	-0.075975	-0.0185946		9.8	6073.26	11255.6	8265.98	10473.4	0.649528	0.558899		9.8	17272.7	2597.41	16782.4	3138.35	0.13072	0.157542		9.8	13984.7	5173.88	9360.49	3244.61	0.270056	0.257404		9.8	11028.8	19754.8	11214.4	18220.8	0.641731	0.619014
10	14843.4	19583.3	13054.1	18907.8	0.56884	0.591573		10	32213.7	-1909.51	31002.3	-871.483	-0.0630114	-0.0289233		10	7611.92	7429.64	8260.85	11375.5	0.493941	0.579307		10	17037.3	-361.179	16489.9	2600.74	-0.0216584	0.136231		10	10054.3	5452.94	10643	3192.52	0.351638	0.230747		10	7605.81	19997.8	11127.3	18066.4	0.724463	0.618846
10.2	12981.4	15864.9	13209	18965.1	0.549981	0.589453		10.2	32053.3	-2245.3	30498.3	-895.217	-0.0753254	-0.0302406		10.2	7786.86	10145.4	8437.1	11507	0.565763	0.576963		10.2	17272.7	2597.41	15906.6	1493.47	0.13072	0.0858311		10.2	10054.3	3697.3	10465.3	3216.39	0.268863	0.235088		10.2	10376.8	19801	9915.11	17685.4	0.656144	0.640764
10.4	12981.4	15864.9	13085.9	18272.3	0.549981	0.582696		10.4	30953.8	2734.12	30062.5	-1260.14	0.0811604	-0.0437512		10.4	7611.92	7429.64	8797.85	13140.4	0.493941	0.598972		10.4	17037.3	-3043.01	15535.1	2059.52	-0.217447	0.117054		10.4	10054.3	2011.5	10381	3040.32	0.166711	0.226528		10.4	8442.84	14970.8	10087.5	18178.5	0.639405	0.643122
10.6	12796.4	20627.3	13062.6	17467	0.617146	0.572132		10.6	30953.8	4969.05	29935.1	-603.952	0.138326	-0.0205908		10.6	7786.86	10145.4	9286.25	14233	0.565763	0.605164		10.6	15627.3	7798.39	15435.8	-913.205	0.332899	-0.0628819		10.6	13666.7	1755.02	10305.9	2506.09	0.113802	0.195605		10.6	10009.6	14345.7	9537.64	17722.8	0.589017	0.650129
10.8	12010.7	20683.1	13191.1	17485.8	0.632632	0.569998		10.8	30910.1	4972.15	29651.5	-1268.23	0.138568	-0.0446822		10.8	9736.92	16653.3	9298.29	13576.9	0.63104	0.593521		10.8	14202.3	-4146.82	15617.5	-99.2093	-0.412395	-0.00639307		10.8	13666.7	-1923.84	11050.7	2365.33	-0.163831	0.176306		10.8	8442.84	14456.9	9809.84	17736.4	0.631313	0.643877
11	12010.7	21018.1	13366	15354.7	0.636357	0.534621		11	29129.3	-4718.85	29799.8	-460.007	-0.193313	-0.0156786		11	9736.92	17684.7	9730.4	14110.7	0.644919	0.591865		11	14202.3	-4146.82	15174.4	-649.487	-0.412395	-0.0447154		11	3473.96	1490.73	11807.3	668.901	0.300267	0.053614		11	10009.6	17880.6	9406.65	17267	0.641106	0.647344
11.2	18610.7	10634.3	12779.2	15834.5	0.363628	0.553388		11.2	30188.3	-4794.04	29448.8	-1355.63	-0.188785	-0.0482548		11.2	8775.11	17753	9926.98	14569.3	0.669215	0.594756		11.2	12854.3	-4051.12	14947.2	-734.98	-0.460187	-0.0517148		11.2	3473.96	1490.73	10266.8	713.14	0.300267	0.0649491		11.2	10709.6	21999.2	9331.85	16958.4	0.672578	0.645045
11.4	18610.7	14462	12434	15904	0.43728	0.561225		11.4	30188.3	-139.327	29244.2	-2432.1	-0.00463667	-0.0907091		11.4	8775.11	17747.9	10769	14576.4	0.669151	0.57511		11.4	13971	-6702.06	14176.2	1113.99	-0.92201	0.0728563		11.4	9790.96	1042.22	9438.43	454.52	0.0962066	0.0459438		11.4	10709.6	17830.9	9250.79	17315.9	0.624757	0.65179
11.6	11093.7	14995.7	12888	16096.3	0.574783	0.555347		11.6	30188.3	-139.327	28898	-3237.01	-0.00463667	-0.126145		11.6	12743.9	12111	10004.6	15546.1	0.487268	0.608441		11.6	13971	1510.2	13937.9	986.03	0.0975503	0.0660703		11.6	15826.5	-3397.92	9810.33	440.229	-0.273395	0.0429468		11.6	4111.55	16261.8	9810.74	17305.9	0.798189	0.638203
11.8	11093.7	15288.8	11911	16418.9	0.579507	0.579561		11.8	30462.1	-4978.21	29422	-2574.07	-0.195347	-0.095876		11.8	15025.9	17304.1	11145.9	14483.2	0.535233	0.565108		11.8	13971	1510.2	13732.2	1182.51	0.0975503	0.0792849		11.8	19824.1	-3681.74	10493.8	-499.614	-0.22808	-0.0499906		11.8	4111.55	16261.8	9528.46	17278.1	0.798189	0.644547
12	8696.38	16698.6	11947.7	16254.9	0.657555	0.576361		12	30462.1	-4978.21	29570	-2724.65	-0.195347	-0.101494		12	15025.9	16582	12426.2	14243.7	0.524615	0.534073		12	12186.6	2161.51	13595.9	1125.68	0.150647	0.0764645		12	19824.1	-3833.64	9642.98	-740.733	-0.239746	-0.0832074		12	12624	15657.4	8370.93	17530.6	0.553628	0.676817
12.2	8696.38	16698.6	12000.6	16194.1	0.657555	0.574367		12.2	30462.1	-6911.99	29930	-2601.49	-0.293502	-0.095193		12.2	14190.1	16641.3	12833.1	13647.2	0.539752	0.515372		12.2	9885.52	2324.89	13216.3	842.334	0.190402	0.0599159		12.2	5032.43	1122.16	11035	-1321.46	0.182329	-0.136043		12.2	12624	19148.4	9330.43	17026.8	0.602674	0.646001
12.4	8696.38	16698.6	12996.5	16017.7	0.657555	0.552064		12.4	22888.1	-3990.71	30213.8	-3015.34	-0.211178	-0.110864		12.4	13637.1	11438.4	12669.2	14312.1	0.456159	0.530445		12.4	9885.52	544.503	13557.8	975.72	0.0522054	0.0671358		12.4	4268.42	-2729.19	9431.43	-103.066	-1	-0.0110487		12.4	12624	15834.4	9130.7	17774.6	0.556404	0.660636
12.6	14680.4	16010.9	12361.8	15990.4	0.521676	0.56399		12.6	22888.1	-3990.71	27760.8	-2750.76	-0.211178	-0.109986		12.6	10759.7	11642.7	12842.2	14326.5	0.519708	0.527317		12.6	12004.5	-657.66	13308.8	1532.57	-0.0579596	0.103264		12.6	5032.43	1122.16	9314.87	-468.845	0.182329	-0.0530006		12.6	5115.8	16367.5	10323.5	17637.1	0.761871	0.630784
12.8	14680.4	14895.1	11657.8	16116.2	0.50363	0.580263		12.8	27806.1	-4339.89	26477.9	-2567.7	-0.184942	-0.107389		12.8	10759.7	16423.3	12680.2	13516.3	0.604175	0.515959		12.8	14885.5	-862.21	13662.9	2476.36	-0.0614841	0.153437		12.8	11584.3	-3057.52	8218.81	801.13	-0.358578	0.0888176		12.8	8211	16147.7	10193.4	17850.5	0.662913	0.63652
13	11692.4	15107.3	11761.7	16210.5	0.563711	0.579522		13	27806.1	-1558.22	26837.4	-3102.34	-0.0593655	-0.130707		13	14331.7	16169.7	12145.7	13616.5	0.530129	0.528545		13	17964.5	3347.31	14324.9	2220.9	0.157064	0.134228		13	11584.3	6032.74	7578.39	-67.2407	0.342437	-0.00895212		13	8211	19146.8	11627.6	17792.9	0.699867	0.604779
13.2	11692.4	15107.3	11788	15979.4	0.563711	0.575473		13.2	27806.1	2088.15	26798.1	-2736.16	0.0698511	-0.113713		13.2	14331.7	11020.3	12124.6	14053.7	0.434692	0.536845		13.2	17964.5	3495.04	15159.9	2215.72	0.162866	0.127519		13.2	3655.62	-280.857	8483.6	1191.74	-0.0832226	0.123173		13.2	14063	20609.5	11158	17823.4	0.594404	0.614994
13.4	11692.4	19169.2	11960.9	15489.3	0.621135	0.564268		13.4	26771.1	2161.63	26754.9	-1280.49	0.0747124	-0.0502658		13.4	14331.7	11020.3	11686.1	13423	0.434692	0.534586		13.4	15483.3	3671.2	15736.2	1938.6	0.191662	0.109682		13.4	2376.62	813.545	8798.38	1209.83	0.255017	0.120883		13.4	14063	20609.5	10846	18702.6	0.594404	0.632942
13.6	13332.4	19052.7	11365.1	16464.3	0.588318	0.591617		13.6	24527.1	-5351	26690.9	262.112	-0.279045	0.00972478		13.6	12721.7	11134.6	11510.4	12953.8	0.466737	0.5295		13.6	15483.3	3614.82	15587.5	1740.98	0.189276	0.100469		13.6	2376.62	-190.048	10290.5	1562.94	-0.0869158	0.131855		13.6	12896.4	24547.7	10532	19108.7	0.655583	0.644678
13.8	11611.4	19174.9	11358.9	16796.8	0.622839	0.596568		13.8	24527.1	-5351	26311.2	866.408	-0.279045	0.0318795		13.8	8131.48	13001.2	11864.4	12408.3	0.615218	0.511204		13.8	16076.4	83.7489	15600.7	2349.08	0.00518245	0.13087		13.8	7012.55	484.394	11456.5	1679.36	0.0646122	0.127845		13.8	12896.4	18214.9	9828	20859.6	0.585475	0.67974
14	11282.9	15338.8	11256.6	17269.6	0.576175	0.605393		14	19567.1	6158.82	27103.6	-94.8148	0.239401	-0.00351051		14	8131.48	8823.42	11614.6	12919.9	0.520405	0.526603		14	16076.4	83.7489	15704	2095.62	0.00518245	0.117734		14	9210.9	1583.47	13342.3	1961.72	0.146694	0.128183		14	12896.4	24547.7	8409.75	19511.8	0.655583	0.698808
14.2	10011.9	15429	11501.5	16301.3	0.606464	0.586319		14.2	34307.8	5112.22	25572.5	1445	0.129686	0.0534839		14.2	11767.4	16672.9	11238.8	11873.4	0.586241	0.513728		14.2	16076.4	2036.66	15814.7	1778.7	0.112442	0.1011		14.2	20608.9	5083.25	12205	1825.02	0.197852	0.130079		14.2	7104.41	21932.9	8671.34	19850.2	0.755335	0.695972
14.4	10011.9	15429	11707.1	15778.5	0.606464	0.574065		14.4	28425.8	3869.02	26323.2	1532.45	0.119803	0.0550138		14.4	12190.9	16642.8	11234	12681.5	0.577201	0.530263		14.4	11541.4	2358.64	16662.7	1978.07	0.169685	0.106115		14.4	13888.6	1860.81	14089.6	2805.28	0.118151	0.166044		14.4	7093.43	21933.7	8056.1	18916.7	0.755628	0.701325
14.6	10011.9	11099.5	11854.2	15627.2	0.525759	0.568646		14.6	28425.8	-1880.57	25846.8	2994.49	-0.0708438	0.103826		14.6	12190.9	16642.8	10958.4	12843.4	0.577201	0.539596		14.6	19058.4	2129	15853.2	2170.38	0.100484	0.120419		14.6	13888.6	2936.78	13917.8	2893.97	0.174545	0.17214		14.6	7093.43	17295.6	7868.9	19006.6	0.709155	0.70721
14.8	13063.9	10882.8	11332.9	14275.4	0.45446	0.557453		14.8	26924.9	-1774	25688.4	5036.53	-0.0705343	0.163923		14.8	9770.59	14134	11154.7	12674.5	0.591268	0.53189		14.8	14200.4	2473.92	17035.3	2164.48	0.148366	0.112735		14.8	13888.6	2936.78	14363.6	3138.41	0.174545	0.179318		14.8	6778.97	13732.7	7774.7	18533.1	0.669507	0.704471
15	13063.9	10882.8	11816.6	13570.8	0.45446	0.534549		15	24197.8	5100.43	25818.7	5224.29	0.174086	0.168292		15	9770.59	7981.43	11070.8	12368.4	0.449607	0.527679		15	19058.4	2444.33	16210.8	2241.63	0.113675	0.121482		15	20386.5	2475.42	14043.6	3059.24	0.108277	0.178874		15	6778.97	17318	7496.98	17130.9	0.718679	0.69559
15.2	13063.9	6994.35	12038.1	14948	0.348702	0.553915		15.2	26924.9	6617.68	25158.6	5143.87	0.197292	0.169751		15.2	13065.6	4207.93	10605.3	11302.3	0.243606	0.515907		15.2	14200.4	2789.25	17093.9	2232.02	0.164173	0.115494		15.2	20386.5	7285.52	14237	2926.49	0.263281	0.170507		15.2	6571.07	12639.7	7157.86	17859.9	0.657949	0.713889
15.4	13175	15875	12175.2	14503	0.546471	0.543627		15.4	23237.2	6879.51	25473.5	4846.59	0.228428	0.159847		15.4	13065.6	4207.93	10508.7	10957.9	0.243606	0.510462		15.4	18191.3	2505.9	16594.6	2345.57	0.121074	0.123841		15.4	13808.9	7977.61	14805.3	3617.77	0.366172	0.196372		15.4	3021.96	20044.3	7808.17	16265.8	0.868988	0.675659
15.6	13175	19077.6	12285.2	15103.5	0.591506	0.551451		15.6	27734.2	6560.22	24325.5	4441.88	0.191291	0.154407		15.6	10159.2	5771.25	10628.3	12971.8	0.362279	0.549651		15.6	17883.9	8137.11	16576.3	2300.51	0.312713	0.121869		15.6	12126.9	8097.03	14111.5	2420.42	0.400368	0.146409		15.6	6571.07	14469.1	7214.62	17449.2	0.687689	0.707482
15.8	13175	19077.6	12168.7	14874.2	0.591506	0.550024		15.8	18825.4	7545.87	25614.9	2949.56	0.286139	0.10326		15.8	10159.2	15199.6	10498.3	12806.3	0.599383	0.549518		15.8	17883.9	8137.11	16636.9	3732.2	0.312713	0.183229		15.8	10593.9	-330.109	13808.4	3030.76	-0.0321624	0.179983		15.8	8938.03	17515	7521.9	16783.9	0.662118	0.69053
16	10670	16339.8	12376.5	14703.2	0.604958	0.542959		16	25356.5	2131.02	24869.3	3881.6	0.0775267	0.135008		16	10635.4	16839.9	10517.4	12300	0.612911	0.539062		16	17883.9	-3025.55	16557.4	4968.95	-0.203625	0.230831		16	11818.3	-417.044	13263.9	2721.63	-0.0365786	0.170255		16	10891	14162.4	7935.4	17982.1	0.565287	0.693821
16.2	10670	12300.5	11767.3	15340.3	0.535492	0.565905		16.2	23310.2	4036.41	25044.6	3231.63	0.147602	0.114288		16.2	10635.4	16839.9	10265.4	11064.1	0.612911	0.518723		16.2	16123.3	-2900.54	16704.1	3280.86	-0.21936	0.164166		16.2	11818.3	2897.55	13514.9	2110.75	0.196899	0.135083		16.2	8938.03	17515	8741.32	18033.6	0.662118	0.673526
16.4	8090.63	15961.4	11530	14717.6	0.66362	0.560723		16.4	23310.2	3030.82	25152.2	3208.03	0.115061	0.113117		16.4	7859.84	11508.7	10157.3	10981.8	0.594195	0.519502		16.4	16123.3	3281.97	16688.6	2590.5	0.169128	0.134368		16.4	20813.4	2258.9	12314	2191.37	0.0979055	0.151073		16.4	7355.07	16950.7	8863.03	19194.7	0.697394	0.684115
16.6	8090.63	12483.6	10633.3	15646.9	0.60676	0.595387		16.6	23310.2	3030.82	25584.1	2996.98	0.115061	0.104859		16.6	4985.84	10853.4	9727.27	10768.4	0.685223	0.525399		16.6	16123.3	7712.17	16608.8	2494.75	0.323559	0.130591		16.6	20813.4	3267.55	10370.6	1735.4	0.13569	0.143351		16.6	7355.07	18128.1	9083.18	19258.5	0.711375	0.679511
16.8	8090.63	15827.4	9941.89	15438.7	0.661735	0.608288		16.8	30086.5	2549.7	25164.3	3060.18	0.0781248	0.108423		16.8	7859.84	9965.44	9469.96	10838.6	0.559062	0.533697		16.8	17557	7610.38	16403.8	2636.94	0.30239	0.138489		16.8	8025.42	1790.27	9943.75	1677.83	0.182389	0.144372		16.8	12464.6	19656.9	8756.42	18729.8	0.611955	0.681425
17	8463.19	15468.1	9772.69	15536.4	0.646355	0.613867		17	30086.5	3266.1	25514.5	2749.98	0.0979263	0.0972945		17	12158.8	9660.21	8864.65	11163.4	0.442743	0.557389		17	17557	7610.38	16608.9	1509.81	0.30239	0.083329		17	4664.38	1582.08	9387.14	1351.43	0.253276	0.125849		17	12478.6	24692.3	9583.03	19129.6	0.664292	0.666244
17.2	10778.2	15636.6	9960.4	15588.9	0.591963	0.610149		17.2	23987.3	3699.15	26536	2590.72	0.133609	0.0889465		17.2	12158.8	10714.8	8668.41	11282.2	0.468435	0.565505		17.2	11224	-4274.51	16943.3	2710.49	-0.615081	0.137912		17.2	4664.38	1582.08	9694.1	1114.92	0.253276	0.103147		17.2	12478.6	24692.3	9734.81	20406.8	0.664292	0.67703
17.4	14130.2	17121.1	10881.5	15265.3	0.547852	0.583831		17.4	23987.3	2508.85	26542.3	2660.78	0.0946875	0.0911133		17.4	8154.88	12337.6	9184.43	11247.6	0.602055	0.550489		17.4	11224	-4274.51	15698.4	2840.75	-0.615081	0.15323		17.4	4664.38	1582.08	11395.9	775.817	0.253276	0.0637392		17.4	14118	25651.4	8390.16	21516.6	0.645004	0.719456
17.6	14500.3	17094.8	12546.6	15294.6	0.541059	0.549352		17.6	23993.5	2508.41	27152.4	2287	0.0946504	0.0776849		17.6	8154.88	12337.6	8844.79	11296.6	0.602055	0.560865		17.6	18325.3	3054.05	14717.5	2324.99	0.142851	0.136424		17.6	6889.37	-2450.67	13623.7	1293.75	-0.552113	0.0867276		17.6	9907.57	22636.7	7541.18	22442.6	0.695566	0.748492
17.8	14130.2	16594.6	13832.9	15375.9	0.540104	0.526414		17.8	32571.4	1899.38	25762.9	2131.11	0.0551011	0.0764001		17.8	7493.88	12384.5	8908.47	11211.1	0.623014	0.557222		17.8	18325.3	3390.14	15508.9	2252.16	0.156117	0.126803		17.8	13822.8	-2942.94	13708.2	643.121	-0.270494	0.0448126		17.8	4483.16	23021.8	7561.09	21785.1	0.837006	0.742349
18	21712.8	13994.5	13422.7	15475.6	0.391923	0.535519		18	26616.4	-1442.39	26750	2133.7	-0.0572969	0.0738722		18	9368.88	8637.9	8514.18	11686.2	0.479703	0.578515		18	12556.3	3463.65	16296.6	1860.19	0.216209	0.102451		18	13822.8	-2326.81	14058.1	258.19	-0.202402	0.0180347		18	3498.01	17667.5	7031	22011.4	0.834731	0.757906
18.2	15930.3	12091	13947.4	15383	0.431494	0.524473		18.2	26616.4	-3217.07	26615.8	829.395	-0.137486	0.03022		18.2	7951.6	12387.8	8688.65	10797.5	0.609054	0.554112		18.2	12556.3	-71.7422	16506.5	2312.72	-0.00574649	0.122892		18.2	13822.8	4621.15	14299.8	-501.199	0.250551	-0.0363225		18.2	3498.01	17667.5	6659.09	20948.2	0.834731	0.758793
18.4	15930.3	14405	12800.2	14594.8	0.474861	0.532754		18.4	26524.4	-3210.54	26620.6	-358.862	-0.13771	-0.0136648		18.4	7951.6	8738.53	8622.09	11193.1	0.523575	0.564875		18.4	20582.3	-641.588	15883.2	3146.42	-0.0321748	0.165343		18.4	14338.8	3272.3	14298.6	966.975	0.185809	0.0633435		18.4	4652.15	25589	6774.65	19560.3	0.846165	0.74275
18.6	12331.2	13776.7	12265.8	14688.7	0.527683	0.544945		18.6	26524.4	-3210.54	26723.1	-378.55	-0.13771	-0.0143692		18.6	7817.77	7758.62	8687.82	11330.4	0.498101	0.566005		18.6	20582.3	6264.2	16107	2420.56	0.233334	0.130646		18.6	14338.8	3272.3	14503.6	1033.08	0.185809	0.066493		18.6	7001.16	25422.2	6660.38	17874.1	0.784071	0.72853
18.8	7965.22	14086.7	13255.9	14481.6	0.638797	0.522095		18.8	29357	5476.33	26483.5	-1065.58	0.157215	-0.0419225		18.8	7817.77	7758.62	8973.49	12493.1	0.498101	0.58198		18.8	13363.8	6776.71	17160.9	2101.76	0.336472	0.10911		18.8	14847.7	1105.76	14436.2	1297.56	0.0693117	0.08247		18.8	7001.16	13796.8	6975.54	18773.9	0.663373	0.729099
19	12331.2	13776.7	14066	14495.1	0.527683	0.507512		19	29357	1899.01	26616.8	1128.6	0.0607564	0.040677		19	12202.8	15488.3	8314.35	11992.1	0.559325	0.590556		19	13363.8	5752.54	18046.4	1199.63	0.300923	0.0623317		19	14847.7	1105.76	14458.3	1185.56	0.0693117	0.0757846		19	8851.15	13665.4	6698.62	19029.7	0.606905	0.739641
19.2	14196	15755.9	13972.5	14301.8	0.526039	0.505824		19.2	22626.6	2376.86	27217.6	934	0.0950612	0.0331775		19.2	12202.8	15488.3	8398.57	13079.8	0.559325	0.608976		19.2	20278.1	-785.776	17119	2561.12	-0.040312	0.130137		19.2	16855.7	3258.97	13951	780.112	0.16202	0.0529567		19.2	8851.15	16117.9	6901.23	20170.6	0.645515	0.745077
19.4	14196	18426.9	13187.2	14574.4	0.564845	0.524984		19.4	22286.7	1610.42	26213.4	840.784	0.0673898	0.0310778		19.4	7203.02	14614	9074.39	13280	0.669844	0.594066		19.4	20278.1	-785.776	17217	2250.82	-0.040312	0.115617		19.4	16855.7	3258.97	13612.1	178.52	0.16202	0.012945		19.4	4359.65	17383.8	7458.36	20151.8	0.799496	0.729869
19.6	13170.2	18499.7	13376.8	14760.6	0.584141	0.524591		19.6	22286.7	-529.54	25568.6	1293.06	-0.0243387	0.0481376		19.6	6234.41	14028.7	8396.72	13389.8	0.692327	0.614591		19.6	16506.2	-517.965	17852.4	1928.28	-0.0323967	0.0974826		19.6	12422.3	-4769.07	13901.2	1027.1	-0.623144	0.0688018		19.6	4359.65	18011.9	6776.09	20335.8	0.805125	0.750069
19.8	13170.2	11256.6	13264.6	15223.7	0.460829	0.534384		19.8	19850.1	1783.42	25310.6	1183.86	0.0824376	0.0446834		19.8	6234.41	14028.7	8000.04	13387.4	0.692327	0.625947		19.8	16506.2	-2884.16	18052.9	2345.65	-0.211728	0.114991		19.8	12422.3	-4769.07	13475.4	774.55	-0.623144	0.0543546		19.8	4359.65	22543.7	6448.24	20376.3	0.837952	0.759614
20	13170.2	10299	13191.6	13759.9	0.438829	0.510542		20	19850.1	5128.68	24585.4	270.268	0.205321	0.0108735		20	6234.41	13753.4	7855.57	13370.5	0.68809	0.62991		20	17298.8	1967.5	18268.1	1981.22	0.102121	0.0978412		20	14478.4	-492.931	12884.2	599.509	-0.035246	0.0444617		20	8906.88	24313.6	6098.55	20641.9	0.731886	0.771935
20.2	12306.4	11317.9	13156.3	12970.2	0.47908	0.496439		20.2	32772.1	4211.22	23709	-1252.37	0.113868	-0.0557684		20.2	7129.83	14879.7	7734.28	13040.5	0.676057	0.627708		20.2	17395.8	4425.91	18680.3	2265.16	0.202822	0.108146		20.2	14478.4	-492.931	13048.7	921.994	-0.035246	0.0659949		20.2	10119.9	24227.5	7093.02	20931.9	0.705365	0.746903
20.4	12306.4	12156.3	12982.5	12630.7	0.496933	0.493133		20.4	32772.1	-2117.38	26575.6	-1168.66	-0.0690719	-0.0459976		20.4	7129.83	13689.8	7973.42	13187.8	0.657543	0.623205		20.4	17298.8	6022.22	19156.6	2545.29	0.258232	0.117284		20.4	11927.4	2854.5	13121.8	629.819	0.193108	0.0457996		20.4	10119.9	21986.3	7851.01	21335.8	0.684798	0.731008
20.6	12306.4	14751.7	12941.4	12111.5	0.545187	0.483438		20.6	33273.2	-2152.96	26973.1	-2123.98	-0.0691819	-0.0854749		20.6	7129.83	15601.1	8309.67	12693.6	0.686338	0.604363		20.6	23528.8	5579.89	18284.4	2818.55	0.191692	0.133562		20.6	11927.4	2854.5	12305.7	849.372	0.193108	0.0645663		20.6	5887.84	20949.7	8678.33	21339.6	0.780612	0.710896
20.8	11908.8	12184.5	12830.9	12443.2	0.505723	0.492329		20.8	25300.7	-3756.38	28092.3	-2174.78	-0.174356	-0.0839116		20.8	9673.84	9963.2	7844.4	13480.2	0.507368	0.632142		20.8	24202.2	3454.18	18975.3	2813.99	0.124896	0.129145		20.8	5774	3291.39	12312.7	814.359	0.363072	0.0620368		20.8	5887.84	20949.7	8552.49	21280.7	0.780612	0.713324
21	11908.8	11152.1	12688.8	11602.3	0.483594	0.477636		21	32516.6	-5088.39	26256.6	-2297.3	-0.185517	-0.0958832		21	6058.98	11862.2	8638.48	12709.2	0.66191	0.595344		21	24202.2	-4957.53	19006	3754.99	-0.257605	0.164975		21	12082.4	3542.77	10238.8	614.849	0.226735	0.0566488		21	17738.2	20108.3	7989.43	21568.5	0.531312	0.729702
21.2	12571.4	5100.9	12485.3	10998.2	0.288638	0.468338		21.2	25606.6	-5061.11	26960.4	-1859.28	-0.246337	-0.0740713		21.2	9673.84	9695.17	8140.83	12801.7	0.500551	0.611277		21.2	18078.3	3888.97	19919.6	2565.1	0.177035	0.114082		21.2	7769.53	2884.56	11035	58.8933	0.270747	0.00530861		21.2	17738.2	28195.3	10201.9	20841.6	0.613829	0.671366
21.4	24186.4	4276.24	12549.4	8776.52	0.15024	0.411542		21.4	25606.6	-4597.78	26500.8	-705.109	-0.21885	-0.0273343		21.4	12550.9	11401.3	8756.73	12116	0.476001	0.580471		21.4	17470.8	6400.49	19084.4	2747.9	0.268125	0.125864		21.4	12082.4	-3431.33	10044.2	535.188	-0.396638	0.0505877		21.4	17116.8	28239.4	9618.82	20600.8	0.622613	0.681703
21.6	25417.4	4188.84	19768	7122.49	0.141485	0.26487		21.6	25606.6	-1332.87	25968.6	-466.094	-0.0549102	-0.0182764		21.6	14818.8	13768.5	10122.8	11870.6	0.481629	0.539733		21.6	16792.1	6448.68	18470.8	3163.72	0.277473	0.146235		21.6	7769.53	-3125.12	10740.7	528.991	-0.672878	0.0469394		21.6	6134.8	16836.7	10315.6	21455	0.732939	0.675309
21.8	27047.4	4923.38	22048.6	5570.95	0.153996	0.201703		21.8	16100.6	-657.947	28328	-288.445	-0.0426059	-0.0102871		21.8	14818.8	13768.5	11665.5	12390.9	0.481629	0.515077		21.8	16792.1	2252.5	17894.6	3902.61	0.118275	0.179041		21.8	7522.82	984.226	10835.3	299.611	0.115695	0.0269074		21.8	6134.8	14061.5	9439.58	20114.9	0.696242	0.680604
22	30415.9	3610.08	23498.7	4885.42	0.106098	0.172118		22	29921.7	-1639.25	27461	330.79	-0.0579599	0.0119025		22	13843.2	10428.3	12466.8	12833.5	0.429654	0.507246		22	16792.1	2252.5	17361.1	3643.1	0.118275	0.173446		22	7522.82	3363.63	11442.1	-85.3386	0.308974	-0.00751437		22	2217.8	16366.2	11113.4	19238.1	0.880661	0.633843
22.2	30415.9	-4732.17	23592.1	4503.56	-0.184248	0.160294		22.2	30711.5	1471.15	26723.2	88.2796	0.0457126	0.0032926		22.2	12129.8	10550	12786.8	12526.7	0.465171	0.494862		22.2	11845.6	4273.61	17592.5	3386.14	0.265125	0.161409		22.2	14829.6	465.441	11005.3	-146.194	0.0304308	-0.0134628		22.2	12050.8	15668.1	10174.4	19410.3	0.56525	0.656092
22.4	24825.3	-4335.24	23273	2781.35	-0.211578	0.106752		22.4	30711.5	1471.15	25395	-214.408	0.0457126	-0.00851481		22.4	13843.2	18138.5	12353	12046.1	0.567153	0.493712		22.4	11845.6	5000.8	17382.4	3512.75	0.296847	0.168114		22.4	14829.6	-3320.43	11812.6	274.948	-0.288502	0.0227463		22.4	12050.8	15668.1	10549.7	20087.3	0.56525	0.655655
22.6	24825.3	-2642.75	20218.9	4255.69	-0.119137	0.173882		22.6	25986.5	-539.86	25090	51.5653	-0.0212154	0.002051		22.6	16760	18291.5	11819.2	13401.7	0.521847	0.531373		22.6	15135.1	4767.25	17016.8	3560.75	0.239532	0.173041		22.6	15228.9	-3348.77	11817.6	629.785	-0.281881	0.0505959		22.6	13455.8	23986.2	10107.9	19091.6	0.640623	0.653832
22.8	19769.1	3539.67	18926.9	7482.07	0.15186	0.283316		22.8	23793.4	-384.15	25371.6	153.719	-0.0164102	0.00602224		22.8	16760	17931.4	8751.61	13867.5	0.516884	0.613088		22.8	24445.6	-2650.82	16284.6	4030.17	-0.121627	0.198386		22.8	11848.9	1928.39	12424.1	-76.8592	0.139969	-0.0062248		22.8	13455.8	21703.1	9125.5	19875.7	0.617286	0.68534
23	16093.3	13150.6	17190.5	8980.64	0.449688	0.34315		23	23793.4	533.96	25875.6	-14.8743	0.0219489	-0.000575169		23	5198.83	12764.5	9264.74	14003	0.710587	0.60182		23	17553.6	-2161.5	18748.6	3196.56	-0.140429	0.145662		23	12327.8	1894.39	12287.2	348.553	0.133199	0.0275847		23	8101.85	24366.3	9598.75	18863.5	0.750468	0.662755
23.2	16093.3	9117.82	14992.3	13805.6	0.361658	0.479396		23.2	26895.9	313.686	25359	-131.445	0.0115285	-0.00521039		23.2	4723.82	5642.6	7689.3	13792.3	0.544315	0.642052		23.2	24849.6	1561.69	17667	2963.07	0.0591297	0.143629		23.2	12327.8	1894.39	12202.4	355	0.133199	0.0282703		23.2	7500.86	22125.9	9608.87	18351.7	0.746821	0.656342
23.4	16093.3	13150.6	13618.3	16240.1	0.449688	0.543904		23.4	26895.9	-649.209	24753.9	34.0428	-0.0247349	0.00137336		23.4	5051.82	5619.31	7926.3	14328.7	0.52659	0.643842		23.4	17553.6	15437	18884.4	2422.81	0.467921	0.113708		23.4	12327.8	804.285	11902.2	581.399	0.0612458	0.0465728		23.4	7500.86	21378.4	9633.19	17084.5	0.740269	0.639445
23.6	17109.2	21972.1	9574.68	16296	0.562216	0.629903		23.6	26895.9	-649.209	23723.9	204.531	-0.0247349	0.00854764		23.6	5051.82	15870.9	8813.52	13549.2	0.758548	0.605884		23.6	16941.3	15480.5	18580.3	2077.54	0.477472	0.100569		23.6	8617.8	1086.13	12449.9	541.799	0.111927	0.0417035		23.6	7601.81	16055.7	9719.78	17506.9	0.678672	0.643005
23.8	6109.7	22753.1	10097.2	15752.5	0.788319	0.609388		23.8	23085.7	-378.688	24272.9	685.146	-0.0166771	0.0274519		23.8	6075.82	18137.4	9952.22	13392.1	0.74907	0.573677		23.8	16902.1	1873.82	18373.5	2189.77	0.0997991	0.106489		23.8	8617.8	1067.69	12646.6	488.771	0.110236	0.0372103		23.8	7831.8	16039.3	10067.5	16621.9	0.671913	0.62279
24	6109.7	17990.4	8791.85	14768	0.746486	0.626829		24	24054.9	1783.5	24152.8	317.498	0.0690254	0.0129749		24	9893.82	16064.6	10057.1	13086.4	0.618859	0.565446		24	15817.3	1786.34	18483	1198.03	0.101476	0.0608726		24	15804.5	-2887.02	12148.1	1053.55	-0.223497	0.0798039		24	7831.8	10684.4	10870.5	16891.2	0.577029	0.608435
24.2	5412.69	13019.9	8872.09	15437.9	0.706352	0.635044		24.2	24054.9	1234.91	24193.3	306.328	0.0488302	0.0125033		24.2	10102.8	16049.8	10328.2	11859.7	0.613697	0.534513		24.2	15817.3	-91.7684	18755.7	1109.97	-0.00583563	0.0558738		24.2	16378.5	-2927.77	13033.7	752.542	-0.217667	0.0545866		24.2	16185.2	10091.3	9737.71	17650.6	0.384042	0.644458
24.4	4724.79	13068.7	10011.8	16567.1	0.734466	0.623319		24.4	24054.9	1234.91	24090.9	119.112	0.0488302	0.00491997		24.4	11154.5	12633.4	10170.8	11595.9	0.531085	0.532736		24.4	23581.3	-643.012	18197.8	798.33	-0.0280323	0.042026		24.4	17227.5	354.195	13388.8	492.709	0.0201457	0.035494		24.4	16185.2	17263	10416.5	17969.2	0.516112	0.633038
24.6	4724.79	16942.7	11364.8	16737.6	0.781941	0.595593		24.6	24857.4	-263.532	23666.5	283.832	-0.0107154	0.0118509		24.6	11154.5	11968.2	9694.23	11014.5	0.517595	0.531877		24.6	26709.3	-193.409	18314.6	453.023	-0.0072941	0.0241386		24.6	17227.5	1683.25	13327.1	1396.33	0.0890101	0.0948375		24.6	11217.6	20927.5	10783.9	17197.4	0.651032	0.614604
24.8	10154.6	18385.8	11207.6	16228.1	0.644204	0.591496		24.8	22561.4	-861.695	23996.4	74.0616	-0.03971	0.00307686		24.8	8741.53	11139.4	10171.4	10068.3	0.560306	0.497455		24.8	23581.3	28.6787	18438.6	264.31	0.00121469	0.014132		24.8	14151.5	6002.06	13244.3	1894.56	0.297816	0.125145		24.8	11217.6	17615.7	10015.3	17543.5	0.610949	0.636585
25	13446.3	18152.1	11581.5	15422.3	0.574462	0.571116		25	22561.4	-1257.62	23802.3	-176.745	-0.0590326	-0.00748109		25	8741.53	7252.27	10483.3	10765.1	0.453443	0.506632		25	13878.3	4000.35	18890.8	-1169.11	0.22375	-0.0659703		25	12066.4	6328.05	12262.2	4216.86	0.344019	0.255892		25	11217.6	18049.4	8475.03	16773.7	0.616715	0.664338
25.2	13446.3	15290.8	12366.2	15759	0.532093	0.560316		25.2	22561.4	-1257.62	23505.4	-459.019	-0.0590326	-0.0199171		25.2	9434.53	7203.07	10973.1	11915.4	0.432939	0.520586		25.2	13878.3	-2021.68	17738.6	-519.214	-0.170511	-0.0301529		25.2	11325	6898.36	10869.3	5947.57	0.378545	0.353666		25.2	6214.37	15956.7	9005.04	17423.7	0.719708	0.659272
25.4	13446.3	15290.8	12589.6	15261	0.532093	0.54796		25.4	23211.6	-1303.78	23228.7	-699.52	-0.0595122	-0.0310495		25.4	11733.5	8592.35	10847.7	12668.3	0.422731	0.538709		25.4	11574.8	3339.47	17600.1	-1959.26	0.22391	-0.125266		25.4	10708.8	11097.6	8646.04	6902.5	0.508914	0.443932		25.4	6214.37	16056.5	8993.48	17904.5	0.720965	0.665645
25.6	12344.8	14946.1	13036.5	15364.3	0.547657	0.54098		25.6	23211.6	-2147.41	23210.1	-822.549	-0.101946	-0.0367413		25.6	11733.5	13807.3	10981	11581.3	0.540599	0.513303		25.6	14471.8	-2063.82	17632.6	-1509.91	-0.16633	-0.0936511		25.6	5313.82	15152.8	7547.98	8299.97	0.740367	0.523725		25.6	6839.17	16012.2	9570.47	19145.2	0.700711	0.666716
25.8	12344.8	14946.1	13143.3	15531.9	0.547657	0.541649		25.8	23918.9	-2197.63	23165.1	-1199.5	-0.101174	-0.0546081		25.8	11733.5	13807.3	10862	12034.5	0.540599	0.525604		25.8	22853.5	-7273.24	16817.3	-1337.61	-0.466825	-0.086411		25.8	-632.178	15575	5712.2	7638.84	1.04231	0.572153		25.8	7955.74	18971.6	10053.6	19459.7	0.704548	0.659354
26	18191.8	13643	12780.9	15586.7	0.428556	0.549453		26	23110.4	-1870.25	23442.9	-1621.62	-0.0880529	-0.0743137		26	10666.5	13362.5	11207.5	12251.8	0.556099	0.522257		26	22853.5	-7273.24	15973.3	-1729.79	-0.466825	-0.121444		26	-632.178	5449.7	3948.42	8755.28	1.13122	0.689191		26	7955.74	20462.4	10964.7	19539.3	0.720047	0.640548
26.2	18191.8	13372	13830.6	14973	0.423649	0.519831		26.2	26719	79.8813	23293.1	-1644.26	0.00298077	-0.0759515		26.2	10718.6	13358.8	11135.3	12169.4	0.554828	0.522188		26.2	15802.4	-400.222	15485.8	-2559.49	-0.0259847	-0.198006		26.2	5293.82	5028.95	2512.15	8883.76	0.487171	0.779557		26.2	10994	21890.6	10621.2	19044.3	0.665679	0.641967
26.4	8492.89	8635.81	14986.6	14568.7	0.504172	0.49293		26.4	24214.3	1148.34	24366.9	-881.549	0.045277	-0.0375362		26.4	10718.6	13358.8	11319	12221.4	0.554828	0.519166		26.4	8587.83	112.014	16990.2	-2225.09	0.0128754	-0.150699		26.4	5293.82	8963.79	2013.07	8414.76	0.628702	0.806952		26.4	12851	21758.8	10951.3	19473.7	0.628688	0.640055
26.6	8492.89	8635.81	14041.6	12897.6	0.504172	0.478767		26.6	26301.3	3996.89	24303.2	-46.523	0.131919	-0.00191795		26.6	12262.7	12667.9	11319.4	12299.3	0.508127	0.520745		26.6	15802.4	-1546.44	16732.5	-2041.83	-0.108476	-0.138988		26.6	-526.173	9377.01	3002.31	8635.47	1.05945	0.742021		26.6	14822.2	21690.8	11659.8	19879.4	0.594056	0.630307
26.8	12315.9	7518.9	14123.3	12893.1	0.379076	0.477232		26.8	26301.3	1236.07	24921.8	1550.71	0.044887	0.0585782		26.8	13800.6	12558.7	11509.3	12099.6	0.476443	0.512501		26.8	18254.1	-4625.18	16674.2	-1545.01	-0.339365	-0.102121		26.8	-1469.9	6824	2828.66	9220.36	1.27454	0.765238		26.8	14822.2	21690.8	12517.2	20135.5	0.594056	0.616655
27	17388.9	26212.7	14444.7	11785.9	0.601187	0.449318		27	31305.4	880.775	25324.8	1297.91	0.027365	0.0487519		27	13800.6	12558.7	11697.4	11718	0.476443	0.500439		27	19017	-4679.35	16299.8	-1054.8	-0.326367	-0.06919		27	-1469.9	6824	3114.6	9437.79	1.27454	0.751872		27	16146.8	21596.7	12476.1	20018.2	0.572197	0.616053
27.2	22980.4	22506.9	14238.7	16264.7	0.494796	0.53321		27.2	32548.3	-1232.18	26492.4	1419.13	-0.0393466	0.0508438		27.2	12132.1	7129.52	11622.6	12244.9	0.370142	0.513037		27.2	19017	-5789.67	15772	629.118	-0.437705	0.0383583		27.2	1975.1	6579.4	3500.9	10127.1	0.769116	0.743109		27.2	13871.2	17294.2	13198.3	20385.1	0.554916	0.606998
27.4	22980.4	22506.9	11845.5	15484.2	0.494796	0.566571		27.4	31305.4	-1260.11	24110	1459.65	-0.0419405	0.0570854		27.4	11794.6	7153.48	11025.3	11879.9	0.377531	0.518656		27.4	17147.5	3959.52	15507.9	8.91951	0.187593	0.00057483		27.4	6619.11	9692.42	3743.39	10159.6	0.594207	0.73075		27.4	16146.8	17132.6	11255.9	18909.6	0.514811	0.626863
27.6	11547.6	14264.1	12108.7	16394.7	0.552623	0.575184		27.6	15869.4	-47.9839	22523.7	2848.31	-0.00303284	0.112262		27.6	10611.7	10465.8	10567.7	11455.6	0.49654	0.520159		27.6	14680.8	162.295	15504.3	1463.92	0.010934	0.0862743		27.6	6619.11	10878	4360.65	10231.7	0.621703	0.701169		27.6	8158.8	17699.8	11982.2	17976.8	0.684484	0.600046
27.8	10490.4	14339.2	11397.8	16738.9	0.577504	0.594914		27.8	8456.25	13100.3	14826.6	2545.78	0.607718	0.146541		27.8	9209.66	12840.8	9624.65	12340.3	0.582338	0.561818		27.8	13580	5685.39	15661.7	308.083	0.295109	0.0192916		27.8	4228.58	12515.4	4865.43	9725.33	0.747456	0.66654		27.8	12886.8	12978.3	8763.56	17968.6	0.501768	0.672172
28	8590.94	19767.6	12732.9	15191.8	0.69706	0.544026		28	6692.77	13225.5	11785.1	6623.93	0.663988	0.359821		28	6537.67	13030.5	9250.42	14839.3	0.665904	0.616001		28	13580	860.029	15730.6	577.744	0.0595585	0.0354262		28	4228.58	11349	4888.69	10956.9	0.728547	0.69148		28	6199.22	13453.1	9908.87	16358	0.684555	0.622762
28.2	10490.4	19632.7	12764	13406.9	0.651749	0.512284		28.2	7703.28	7501.4	11046.7	7725.03	0.493361	0.411525		28.2	6537.67	19100.1	8762.06	14570.8	0.744998	0.624476		28.2	9906.82	1120.83	16603.5	358.041	0.101638	0.021109		28.2	8926.58	22269	4689.07	10361.4	0.713851	0.688444		28.2	8144.8	11174.1	9308.69	16290.8	0.578402	0.636372
28.4	12312.4	10464.1	12554.8	13730.6	0.459423	0.522365		28.4	6918.33	7557.13	11450.3	7937.64	0.522065	0.409412		28.4	6894	19074.8	8385.35	15490	0.734527	0.648786		28.4	15873.8	-770.642	15819.4	616.851	-0.0510252	0.0375299		28.4	8926.58	11015.4	5028.75	10885.1	0.552373	0.684001		28.4	7134.74	15794	9799.24	15983.2	0.68883	0.619926
28.6	12312.4	10197.2	12837.5	12783	0.453014	0.498936		28.6	7703.28	7204.27	12114.2	8190.29	0.483263	0.403373		28.6	7148.68	19056.7	8393.19	15308.9	0.727205	0.645888		28.6	19994.3	-1063.2	15903.9	992.155	-0.0561614	0.0587211		28.6	-444.026	10870.1	6599.58	10367.6	1.04259	0.611038		28.6	8144.8	22072.1	10357.5	16503	0.730456	0.614397
28.8	12312.4	10197.2	13223.8	12354.2	0.453014	0.483		28.8	16533.1	8703.23	10569	8470.21	0.344869	0.444882		28.8	9024.99	18099.7	8227.55	14531.3	0.667278	0.638491		28.8	19994.3	811.325	16218.9	1081.22	0.0389954	0.062498		28.8	-444.026	9747.08	7483.22	10327	1.04773	0.579836		28.8	10070.7	21935.4	10719.1	17727.8	0.685349	0.623188
29	14628.1	10032.8	13013.5	12299	0.406829	0.485887		29	16533.1	4992.65	9379.16	9523.46	0.231938	0.503817		29	9024.99	15408.2	8723.32	13995.8	0.630627	0.616037		29	15188.4	3074.26	16801.1	457.741	0.168335	0.0265221		29	8881.24	9084.99	6744.53	10505.7	0.50567	0.609018		29	11664.7	21451.6	10693.4	17609.7	0.647764	0.622183
29.2	14628.1	14940.2	12971.1	10978.3	0.505278	0.458396		29.2	8072.69	10269.7	9909.69	9285.02	0.55989	0.483728		29.2	9024.99	15408.2	9001.54	12951.1	0.630627	0.589957		29.2	15188.4	1152.54	16732	648.998	0.0705308	0.0373395		29.2	9839.52	9016.95	7524.81	10598.6	0.478189	0.584803		29.2	11664.7	20634.5	10475.3	16363.6	0.638854	0.609698
29.4	10772.1	15214	13246.6	10182.8	0.585467	0.434616		29.4	8072.69	7086.53	9826.26	10369.5	0.467473	0.51345		29.4	10838.4	11738.5	8832.81	12852.1	0.519935	0.592676		29.4	17720.1	1343.7	16494.5	689.077	0.0704843	0.0401009		29.4	8881.24	9013.37	8001.58	10918.4	0.503692	0.577084		29.4	9997.64	11975.4	10686.4	17266.5	0.545005	0.6177
29.6	8658.11	12625.8	12886.3	8811.27	0.593208	0.406094		29.6	10256	14704.4	9563.02	9385.09	0.589109	0.495305		29.6	10838.4	11738.5	9005.52	12111.2	0.519935	0.573535		29.6	17720.1	1343.7	16536.2	683.217	0.0704843	0.0396772		29.6	8380.51	11357.3	8376.71	10559.9	0.575409	0.557644		29.6	9047.64	12042.9	11438.9	18004.8	0.571009	0.611499
29.8	8658.11	11163.8	13442.2	5535.14	0.563205	0.291671		29.8	10256	6931.51	9520.69	10820.5	0.403287	0.53195		29.8	10523.8	11760.8	8916.41	11789.9	0.527755	0.569386		29.8	21906.7	1575.43	14909.7	892.084	0.0670905	0.0564548		29.8	8380.51	9048.92	8847.86	11735.4	0.519175	0.570143		29.8	9997.64	17498.2	12270.2	18090.7	0.636395	0.595856
30	15112.4	784.653	14247.2	5612.06	0.0493584	0.282592		30	11796.1	13409.3	9173.03	9485.48	0.532002	0.508373		30	10090.2	13161.6	8974.34	11108.6	0.566046	0.553136		30	13166.4	2195.98	15515.1	877.191	0.142945	0.0535124		30	7018.98	13970.6	9941.62	10657.8	0.665597	0.517384		30	13827.9	17832.9	11572.9	18745.7	0.563248	0.61829
30.2	21639.8	-1001.29	17036.2	3999.62	-0.0485154	0.190134		30.2	3405.1	9415.23	10665.3	10403.2	0.734398	0.49378		30.2	4718.21	11598.5	9377.47	11227.9	0.710836	0.544901		30.2	15532.5	-2996.9	15408.2	1169.85	-0.239071	0.0705661		30.2	13514.2	12063.7	9259.25	10517.7	0.471646	0.531816		30.2	14769.9	17868.6	12517.8	19317.2	0.547469	0.60679
30.4	27462.7	-1414.71	21280.5	3548.35	-0.0543117	0.142912		30.4	11796.1	13409.3	9244.32	10002.4	0.532002	0.519693		30.4	4718.21	6758.07	8174.2	11454.3	0.588873	0.583555		30.4	13762.1	-4266.77	15807.9	-71.164	-0.449357	-0.00452215		30.4	13016	12099.1	9577.67	10328.7	0.481747	0.518864		30.4	14769.9	18846.8	12923.2	19555	0.560638	0.602096
30.6	28764.5	-523.606	24202.6	3457.64	-0.0185407	0.125004		30.6	4316.5	9350.52	11121.3	10974.7	0.684167	0.496684		30.6	6963.41	6598.66	7639.09	11292.7	0.486552	0.596493		30.6	15059.9	-5556.67	15902.3	-1008.96	-0.584716	-0.0677457		30.6	14355	11408.5	9187.58	10198.9	0.442816	0.526082		30.6	14213.7	17908.1	13221.3	20277.9	0.557506	0.605325
30.8	29727.2	8719.01	24816.7	1797.5	0.226785	0.0675389		30.8	13482.5	16206.4	9972.53	9310.3	0.545875	0.482829		30.8	8004.15	12884.7	7709.68	10572.3	0.616821	0.578291		30.8	15059.9	-5556.67	16152	-1301.11	-0.584716	-0.0876117		30.8	13016	10533.6	8575.51	9668.3	0.447294	0.52995		30.8	14015.7	18900.3	13294.8	20404.6	0.574198	0.605488
31	28764.5	-523.606	23819.3	3328.91	-0.0185407	0.12262		31	9715.1	8851.05	11222.7	9595.94	0.47673	0.460929		31	8004.15	12884.7	7869.29	10892.7	0.616821	0.580572		31	16455.9	245.007	16048.4	-1956.97	0.0146703	-0.138877		31	7981.2	6264.59	9460.89	10117.9	0.43975	0.516779		31	14115.7	20518.7	13280.4	20670.2	0.592438	0.608831
31.2	20542.2	2303.09	25053	2815.93	0.100813	0.101042		31.2	14660.3	5834.68	10559.1	10518.4	0.284689	0.499033		31.2	8004.15	11218.7	7847.39	11154.7	0.583613	0.587025		31.2	16455.9	245.007	16042.6	-551.27	0.0146703	-0.0355857		31.2	2572.19	6349.19	9248.35	9023.96	0.711682	0.49386		31.2	14015.7	24834.3	13179.5	20513.5	0.639235	0.608837
31.4	20542.2	2303.09	26409.7	2782.49	0.100813	0.0953162		31.4	9715.1	6185.79	12424	9868.06	0.389022	0.442671		31.4	6220.91	11345.3	8300.53	11080	0.645859	0.571709		31.4	16455.9	7822.01	16079.2	-1191.75	0.322187	-0.0800502		31.4	7981.2	5965.15	7234.27	8612.91	0.427721	0.543498		31.4	14115.7	24827.2	12557.4	21290.4	0.637529	0.629003
31.6	24676.9	2009.53	27080.5	2833.96	0.0753016	0.0947354		31.6	14660.3	6425.3	12159	9671.94	0.304725	0.443039		31.6	9383.38	12293.2	8092.26	10978.2	0.567119	0.575665		31.6	14403.2	-3036.32	16750.4	60.0633	-0.267121	0.00357297		31.6	5534.7	5617.73	7670.82	8608.12	0.503723	0.528789		31.6	8860.69	24478.5	12734.3	21497.1	0.734226	0.627993
31.8	26147.2	3441.18	27686.6	2688.72	0.116302	0.0885167		31.8	16209.3	7083.71	11665.8	9659.29	0.304114	0.452953		31.8	11967.1	12109.8	8215.94	10975.5	0.502962	0.571896		31.8	17175.7	-972.717	16396.5	-275.427	-0.0600331	-0.0170849		31.8	8860.41	7928.36	6674	8519.11	0.472242	0.560722		31.8	8860.69	19603.8	11033.3	22424.9	0.688711	0.670235
32	28284.2	7884.66	27884.3	1827.19	0.217996	0.0614977		32	16209.3	9784.25	9830.27	9768.21	0.376411	0.498417		32	11967.1	12033.2	8100.4	10703.7	0.501377	0.569221		32	14403.2	-775.865	17249.9	-311.067	-0.0569346	-0.0183641		32	5534.7	8164.49	6856.85	9134.45	0.595984	0.571214		32	8314.28	19914.8	10279.8	21544.6	0.705471	0.676985
32.2	30271.3	7743.58	27122.6	1053.58	0.203698	0.0373927		32.2	10935.5	13655.8	9372.19	10073	0.55531	0.518019		32.2	10929.1	6735.32	7126.03	11303	0.381293	0.613326		32.2	17685.7	-1008.93	17195.4	-121.31	-0.0604988	-0.0071049		32.2	4125.52	12008.8	6471.16	9166.35	0.744301	0.586177		32.2	7086.89	19729.8	10046.4	21567.1	0.735728	0.682213
32.4	30271.3	-2078.08	26190.1	2646.58	-0.0737085	0.0917784		32.4	10011.3	13721.5	7796.91	11070.1	0.578166	0.586744		32.4	5228.1	7140.09	7932.31	11096.1	0.577295	0.583134		32.4	17685.7	-587.939	17550.4	56.535	-0.0343869	0.00321096		32.4	301.609	12799.4	6835.18	9769.97	0.976978	0.58837		32.4	8314.28	19914.8	9655.97	21916.1	0.705471	0.694161
32.6	25042.3	-1706.82	26734.4	1820.44	-0.0731428	0.0637523		32.6	7205.89	13920.6	7226.38	11829.1	0.658917	0.620771		32.6	5228.1	11099.3	7277.05	10831.3	0.679795	0.598139		32.6	18603.6	-653.106	17738.3	644.135	-0.0363838	0.0350407		32.6	4125.52	12962.4	7162.51	9856.58	0.758571	0.579148		32.6	7086.89	25534.7	11087	21152.8	0.782754	0.656108
32.8	25042.3	486.993	26931.7	1181.72	0.0190758	0.042034		32.8	6042.22	17980.6	6500.57	11548.8	0.74848	0.639845		32.8	3718.57	14571.6	6830.06	10749.1	0.796691	0.611469		32.8	18603.6	2769.35	18156.6	212.371	0.129573	0.0115614		32.8	12296.4	11947.7	6482.35	9648.34	0.492809	0.598136		32.8	12366.7	25159.8	11091.4	20967.1	0.670455	0.654027
33	26808.9	636.712	26778.1	965.108	0.023199	0.0347871		33	5819.9	17996.4	5377.74	10796.7	0.755634	0.667516		33	3718.57	11206.4	6431.26	11736.2	0.75085	0.646001		33	17792.1	2826.97	18682.2	-218.794	0.137105	-0.0118501		33	12296.4	6322.72	6352.09	10285.8	0.339582	0.618215		33	12366.7	23199.9	13206.2	20515.4	0.652296	0.608376
33.2	26808.9	361.566	27010.5	585.463	0.0133073	0.0212155		33.2	3752.9	6296.16	5170.98	12145.8	0.626542	0.701388		33.2	3718.57	15059.4	6718.42	11060.8	0.801972	0.62212		33.2	17792.1	2362.28	19213	-1521.54	0.11721	-0.086004		33.2	11215.3	6399.48	5082.42	9450.25	0.363302	0.650276		33.2	15809.7	17658.3	14051.4	21293.2	0.527618	0.602446
33.4	26808.9	-4835.35	27164.1	900.65	-0.220053	0.0320919		33.4	1174.21	6479.25	5475.52	10678.5	0.846577	0.661042		33.4	7152.57	8569.94	6623.39	12334.7	0.545075	0.650629		33.4	21015.2	-2777.32	18911	-463.918	-0.152283	-0.0251486		33.4	2753.53	8261.18	5879.43	9178.89	0.750014	0.609556		33.4	17795.4	22814.5	14421.5	19958.1	0.561797	0.58052
33.6	24603	-4678.74	27961.3	1303.54	-0.234826	0.0445429		33.6	3752.9	6301.54	5255.23	11752.9	0.626742	0.691016		33.6	7152.57	11563.1	7376.05	11745.6	0.617829	0.614256		33.6	21015.2	-2921.61	18953.8	-598.793	-0.161472	-0.0326228		33.6	5983.31	8461.08	4723.86	9478.37	0.58577	0.667386		33.6	17795.4	18222.5	14397.2	20563.4	0.505929	0.588188
33.8	26727.6	4762.04	28249.6	571.066	0.151226	0.0198145		33.8	3264.92	11972.4	6287.39	11618	0.785728	0.648855		33.8	7658.33	10486.3	7586.24	12324.7	0.577928	0.618991		33.8	19143.5	-2860	19382.7	-295.159	-0.175638	-0.0154635		33.8	2807.31	10647.7	5420.53	9261.46	0.791355	0.630804		33.8	14845.7	19457.2	14525.5	20056.6	0.567216	0.579971
34	26727.6	4762.04	28982	1082.48	0.151226	0.0360052		34	8588.93	11594.4	5657.83	12051.5	0.574454	0.680517		34	7658.33	11527.1	7848.87	12887.4	0.600827	0.621491		34	19143.5	-2860	19452.1	774.886	-0.175638	0.0383096		34	5788.85	9871.23	4701.32	9857.34	0.630343	0.677077		34	14845.7	18431.9	13875.3	19890.1	0.553882	0.589067
34.2	31783.6	7944.48	28230.5	-202.061	0.199972	-0.00720913		34.2	5454.76	11816.9	6992.37	12210.3	0.684178	0.635865		34.2	6350.91	15413	8592.75	12389.6	0.70819	0.590476		34.2	19568.7	1127.89	19442.5	698.173	0.0544965	0.0346649		34.2	3695.79	10584.6	5097.3	9972.15	0.741198	0.661746		34.2	14845.7	17320	13101.8	19851.2	0.53846	0.602409
34.4	31783.6	56.4598	28698.6	263.079	0.00177323	0.00908369		34.4	8588.93	10933.7	6482.22	12834.1	0.560053	0.664418		34.4	6350.91	15546.1	9311.7	13253	0.709964	0.587334		34.4	21148.7	1015.71	19445.1	1031.96	0.0458262	0.050396		34.4	3695.79	13881.4	5342.09	9815.5	0.789739	0.647563		34.4	12719.7	17470.9	12813.2	19563.9	0.578687	0.604251
34.6	30807.1	-3658.84	29350	948.981	-0.134773	0.0313205		34.6	6712.38	11066.9	7093.53	13551.5	0.622461	0.656405		34.6	14587.2	15507.7	8669.06	14197.7	0.515293	0.620888		34.6	19568.7	1127.89	19948	1253.86	0.0544965	0.0591392		34.6	2276.78	13982.1	5614.84	9908.21	0.859967	0.63829		34.6	12719.7	17470.9	11825.6	19590	0.578687	0.623576
34.8	27435.1	-3419.43	30134.5	1492.09	-0.142383	0.0471783		34.8	6712.38	11066.9	6990.17	13768.5	0.622461	0.663265		34.8	14587.2	21561.4	10263.6	14416.8	0.596465	0.584141		34.8	18827.7	1723.59	19769.1	1056.83	0.0838678	0.0507457		34.8	2276.78	7669.11	5575.37	10445.1	0.771083	0.651985		34.8	12719.7	23232	10696.4	19100.5	0.646201	0.641022
35	30807.1	1175.4	29618	1284.71	0.0367514	0.0415728		35	5893.76	16943.4	7011.82	13037.5	0.741923	0.650271		35	12712	21694.6	10494.8	15830.1	0.630536	0.601335		35	18147.7	2099.19	19508.2	823.915	0.103679	0.0405228		35	6012.79	6626.4	5173.3	9903.56	0.524274	0.656872		35	8910.86	23502.5	10403.9	19926.5	0.725087	0.65698
35.2	30971.5	1316.41	30250.9	1493.86	0.0407709	0.0470586		35.2	5893.76	15566	6894.47	13507.7	0.725357	0.662072		35.2	10984	17143	10343.8	16436.4	0.609485	0.613753		35.2	17249.3	2162.97	19171.9	832.429	0.111423	0.0416125		35.2	6483.97	6806.71	5589.1	9628.25	0.512142	0.632715		35.2	8910.86	23502.5	8941.3	20265.5	0.725087	0.693862
35.4	31343.5	1289.99	30664.3	1612.16	0.0395298	0.0499486		35.4	4537.93	15662.2	6977.57	13671	0.775352	0.662079		35.4	8499.79	12805.1	10618.8	16224.6	0.60104	0.604415		35.4	17249.3	1985.02	18555.8	1254.38	0.103202	0.0633199		35.4	10579.7	5338.52	5577.99	10182.9	0.335372	0.646087		35.4	5880.67	20597.6	8997.53	20486.2	0.777906	0.69483
35.6	31343.5	2931.88	31105.8	1435.98	0.0855391	0.0441272		35.6	8780.75	14137.7	6626.09	13988.3	0.61687	0.67857		35.6	8433.79	12809.8	10545.4	14331.3	0.602995	0.576092		35.6	17946.7	1663.98	18247.9	1354.82	0.0848505	0.0691142		35.6	10579.7	6515.91	6934.99	12059.5	0.381145	0.634894		35.6	7314.86	15572.9	7734.94	20559.5	0.680403	0.726627
35.8	34542.1	520.648	30940.1	2182.55	0.014849	0.065893		35.8	8780.75	14137.7	7504.12	14105.4	0.61687	0.65274		35.8	8433.79	11909.9	11286.9	13328.3	0.585435	0.541464		35.8	25664.1	-748.231	18115.5	1428.38	-0.0300303	0.0730855		35.8	8190.71	15013.4	7810.26	11639.5	0.647014	0.598439		35.8	3861.13	15818.1	8742.41	19973.6	0.803797	0.695556
36	31061	6276.67	32001.8	1095.94	0.168105	0.0331123		36	12480.3	15534.4	7853.3	13973.3	0.554509	0.640196		36	13240.9	15671.5	11019.3	10714.5	0.542034	0.492987		36	25664.1	-748.231	19956.5	801.743	-0.0300303	0.0386228		36	8190.71	15013.4	7542.79	12325.7	0.647014	0.620363		36	7314.86	15603.6	9323.02	21959.3	0.680831	0.701972
36.2	34543	1081.07	31269.4	2229.18	0.0303465	0.0665455		36.2	15093.4	15348.9	9189.68	14102	0.504197	0.605453		36.2	13240.9	11568.6	11464	8839.03	0.466297	0.435356		36.2	23375.1	-585.713	20428.4	152.052	-0.0257011	0.00738817		36.2	-1240.65	14076.3	8547.06	12335.5	1.09666	0.590708		36.2	8384.83	24495	10639.8	21062.9	0.744986	0.664389
36.4	32989	5560.76	31515.2	1143.19	0.144249	0.0350043		36.4	15093.4	15348.9	10380.7	13699.9	0.504197	0.568918		36.4	13240.9	9501.44	10828.4	3236.96	0.417786	0.230136		36.4	16313.2	1001.79	20265.9	-50.2689	0.0578567	-0.00248663		36.4	12980.9	13066.6	6472.41	12423.4	0.501645	0.657469		36.4	9297.86	24430.2	12322.9	21103.7	0.724329	0.631346
36.6	32989	1191.4	30200.2	2220.68	0.0348563	0.0684954		36.6	3779.39	6311.56	11648	14327.2	0.625467	0.551572		36.6	9094.75	-16.5831	11679.8	2179.87	-0.0018267	0.157281		36.6	16313.2	1001.79	17708.6	461.394	0.0578567	0.0253931		36.6	7597.86	13796.1	7507.3	12120	0.644859	0.617506		36.6	12241.2	23588	12737.1	21367.9	0.658345	0.626533
36.8	24976.1	-2100.37	31353.7	2114.36	-0.0918167	0.0631756		36.8	3779.39	12966.6	9537.91	12688.3	0.77431	0.570871		36.8	9094.75	-16.5831	11638.2	-193.052	-0.0018267	-0.0168676		36.8	17785.4	-3743.73	15028.8	931.675	-0.266616	0.0583739		36.8	7597.86	13796.1	7210.54	11616.6	0.644859	0.617013		36.8	13493.2	22856.4	12613.1	21531.7	0.628793	0.630599
37	24976.1	-3110.48	28054.2	1220.8	-0.142255	0.0417012		37	7288.85	8187.39	9004.69	14284	0.52903	0.613345		37	9094.75	-2201.6	12879	-611.935	-0.319389	-0.0498842		37	17785.4	-3743.73	8824.48	3709.69	-0.266616	0.295966		37	5001.66	11291.5	7754.77	11485	0.693022	0.59694		37	12440.2	22931.1	13053.3	21070.3	0.648297	0.617469
37.2	24976.1	-3110.48	26265.1	694.285	-0.142255	0.025753		37.2	8839.97	12607.3	9333.08	14949.9	0.587827	0.615654		37.2	11410.9	2926.31	15379.7	-3286.14	0.204106	-0.271727		37.2	1738.56	5196.38	9259.81	5447.6	0.749304	0.370398		37.2	5001.66	8342.38	8448.44	12464.7	0.625177	0.596023		37.2	13085.2	19069.1	13134.7	21272.4	0.59305	0.618256
37.4	24171.7	-417.375	25181.1	691.866	-0.0175705	0.0267408		37.4	12379.8	16386.7	9369.39	14333.7	0.569645	0.604718		37.4	15116.7	-4073.74	15786.5	-3116.26	-0.368898	-0.245951		37.4	1738.56	7808.57	6330.59	7207.94	0.817897	0.532402		37.4	5290.39	11271	9824.34	12710.8	0.68056	0.564044		37.4	13085.2	19069.1	13266.4	20736.2	0.59305	0.609842
37.6	24171.7	4382.56	23989.3	900.911	0.153482	0.0361953		37.6	12612.6	17190.4	9865.84	14714	0.5768	0.598621		37.6	18243	-5112.72	15902.2	-2583.59	-0.389385	-0.193984		37.6	5682.56	7528.54	5158.37	8362.25	0.569865	0.618481		37.6	12115.7	12102.6	9042.51	13172.8	0.49973	0.592961		37.6	13085.2	20748.1	13501.2	20328.7	0.613245	0.600909
37.8	24171.7	2871.62	22638.9	2700.07	0.106186	0.106558		37.8	13512	17126.5	10037.4	14869.9	0.558986	0.597011		37.8	18243	-5112.72	16296.6	-1734.74	-0.389385	-0.119129		37.8	5682.56	7528.54	4612.67	9331.74	0.569865	0.66921		37.8	12844.4	14388.9	8196.35	12618.1	0.528356	0.606218		37.8	13044.8	22133.5	14042.8	20166.6	0.62918	0.589505
38	22061.9	3021.41	21923.5	3570.26	0.120455	0.140044		38	12612.6	15505.9	10228.5	15059.1	0.551447	0.595513		38	17486.3	-1607.03	16492.2	-1737.94	-0.101203	-0.117793		38	5762.25	7876.74	3979.18	10513.3	0.577516	0.725432		38	12844.4	14388.9	8226.16	12273.4	0.528356	0.598716		38	13044.8	22133.5	14531.4	19756.7	0.62918	0.576196
38.2	22061.9	2770.98	20571.3	5593.13	0.111585	0.213769		38.2	16721.6	14623.1	9116.56	15252.5	0.466526	0.625896		38.2	17486.3	-1607.03	16517.3	-1696.07	-0.101203	-0.114435		38.2	5762.25	10603.1	3225.94	10439.9	0.647899	0.763941		38.2	9834.48	12734.6	8970.17	12454.9	0.56425	0.581325		38.2	14352.7	22040.6	14558	18956.5	0.605623	0.565621
38.4	22061.9	2770.98	18191.1	12015.2	0.111585	0.397772		38.4	2768.63	15248.2	10372.4	15236.6	0.846331	0.594971		38.4	17486.3	-1607.03	16422.3	-1690.65	-0.101203	-0.114763		38.4	5762.25	10603.1	2136.99	10473.1	0.647899	0.830533		38.4	8252.31	12270.7	9488.52	12408.2	0.597899	0.566669		38.4	14352.7	15759	15044.7	17029.4	0.523352	0.530939
38.6	18281.5	14575.1	17323.2	11433.2	0.443596	0.397588		38.6	3037.79	15229.1	9085.96	15531.1	0.833699	0.630908		38.6	16676	-2258.23	16542.8	-1548.02	-0.156629	-0.103238		38.6	-489.455	11047	2533.57	10111.8	1.04636	0.799645		38.6	7857.58	11128.7	8984.61	12348.5	0.586144	0.578842		38.6	15075.7	7834.76	14968.4	13070.6	0.341973	0.466157
38.8	12579.6	15986.8	17567.6	12759.5	0.559637	0.42073		38.8	3037.79	18217.4	9146.85	15018.3	0.85708	0.621486		38.8	16676	-952.199	16390.6	-1936.1	-0.060558	-0.133945		38.8	-489.455	10424.4	2725.75	10072.5	1.04927	0.787023		38.8	7385.93	12332.2	8631.26	12009.6	0.625424	0.581837		38.8	15559.6	4010.06	14990.1	7551.42	0.204912	0.335
39	12579.6	14979.9	14923.7	13526.6	0.543548	0.475448		39	3756.78	18166.4	9943.24	14388.5	0.828639	0.591346		39	16428.3	-2240.64	16509.2	-1801.03	-0.157929	-0.122451		39	4726.68	10054.1	1901.62	10092.7	0.680213	0.841457		39	7385.93	11162.2	8119.34	12228.3	0.601796	0.600968		39	15559.6	4010.06	15231.3	5458.65	0.204912	0.263831
39.2	12546.6	15300.4	13921.3	13508.5	0.549446	0.492474		39.2	14763.8	17339.1	9188.26	12873.3	0.54011	0.583517		39.2	18285.8	-2508.52	15798	-1594.52	-0.158996	-0.112263		39.2	4726.68	10054.1	1630.24	10105.1	0.680213	0.861082		39.2	2924.57	13054	8066.56	12062.1	0.816969	0.599249		39.2	16039.6	3502.07	15391.5	4715.64	0.17921	0.234526
39.4	12485.6	15304.7	13418.1	13629.7	0.550722	0.503912		39.4	3756.78	12717.7	11972	13500.9	0.771963	0.530009		39.4	16428.3	-2376.63	15790	-1439.54	-0.169136	-0.100314		39.4	-1674.21	10580.4	2556.85	10001.5	1.18798	0.796402		39.4	2674.32	13051.2	6918.25	12341.9	0.829938	0.6408		39.4	16039.6	4990.39	15708	3707.01	0.237298	0.190935
39.6	12546.6	15300.4	13329.5	13662.4	0.549446	0.506165		39.6	17534.5	8834.24	10577.3	12552.2	0.335027	0.542693		39.6	12328.8	-1303.27	16299.3	-1463.67	-0.118204	-0.0986588		39.6	-1674.21	10580.4	2243.77	10129.6	1.18798	0.818661		39.6	2924.57	13033.5	6173.62	12391.3	0.816734	0.667458		39.6	16039.6	-2200.9	15871	5074.41	-0.159039	0.242269
39.8	16761.6	14891.2	12505	13646.3	0.470455	0.52182		39.8	13342.4	9131.89	11167.9	11375.8	0.406326	0.504609		39.8	12328.8	331.677	15823	-1677.13	0.0261978	-0.11856		39.8	-1674.21	10580.4	3373.15	10144.6	1.18798	0.750465		39.8	13950.9	11157.4	5376.83	12457.1	0.444371	0.698506		39.8	18639.4	4805.8	15867.1	4060.28	0.20498	0.203754
40	16761.6	14404.4	11943.9	13322.5	0.462184	0.527282		40	13342.4	10791.1	10946.5	10620.3	0.447141	0.492437		40	15456.8	-417.332	15185.1	-1194.16	-0.0277491	-0.0853524		40	7856.28	10597.6	2273.55	10094.8	0.574274	0.816179		40	16053.9	7198.37	7458.72	12170.4	0.309577	0.620017		40	13716.4	5593.6	16861.2	4260.79	0.289674	0.201723
40.2	9496.84	10445.8	12264.2	13710.1	0.523791	0.527833		40.2	12105.4	10878.9	10778.7	10256.3	0.473319	0.487583		40.2	16432.7	-486.62	15797.4	-1079.43	-0.0305166	-0.0733406		40.2	4264.09	8657.72	3005.09	10460.7	0.670008	0.776836		40.2	16053.9	7198.37	5268.35	12058.2	0.309577	0.695939		40.2	16769.4	6506.28	15909.9	3815.94	0.279531	0.193449
40.4	5494.84	10729.9	12102.8	13505.5	0.66133	0.527386		40.4	9385.39	10255.1	11241.1	9879.06	0.522141	0.467754		40.4	16432.7	-2882.81	16351.7	-869.643	-0.212755	-0.0561709		40.4	4264.09	10852.6	2521.91	9485.07	0.717922	0.789963		40.4	5727.15	13927.7	4638.14	11666.7	0.708614	0.715536		40.4	16769.4	6506.28	16072.3	2809.47	0.279531	0.148793
40.6	9496.84	10445.8	11675.4	12549.4	0.523791	0.518038		40.6	9687.4	8697.26	11333.9	9839.73	0.473072	0.464716		40.6	17163.3	-2934.68	16696.5	-1219.53	-0.206252	-0.0787964		40.6	591.856	6124.71	3490.99	10061.8	0.911881	0.742415		40.6	1044.73	15819.1	4594.09	12126.5	0.938049	0.725244		40.6	16769.4	0.16199	16264.4	3671.35	9.65974e-06	0.184159
40.8	13414	18077.1	11478.4	11666.6	0.574037	0.504064		40.8	9687.4	8697.26	11570	9911.1	0.473072	0.461387		40.8	16774.3	-1148.81	17368.2	-1435.93	-0.0735213	-0.0901271		40.8	591.856	8152.18	4187.06	9039.33	0.932313	0.683431		40.8	3475.87	15646.5	3946.58	12452.8	0.81823	0.759346		40.8	19764.8	-212.508	16047.4	3983.4	-0.0108687	0.198864
41	14091	18029	11759.4	14093.8	0.5613	0.545147		41	9687.4	12266.1	12431.5	8909.68	0.558731	0.417487		41	17163.3	-1176.43	17985.3	-1087.27	-0.073587	-0.0643431		41	2812.7	5967.03	4716.49	9321.91	0.679637	0.664029		41	-882.85	14005.9	5534.05	12398.7	1.06727	0.6914		41	16152.8	5017.62	16397	3526.91	0.237011	0.177019
41.2	13414	10682.6	11705	15263.4	0.443323	0.565973		41.2	20111.4	11526	10466.4	8681.86	0.364315	0.453402		41.2	18917.3	-1300.96	18502.9	-840.735	-0.0738496	-0.0476008		41.2	6209.7	7753.31	4718.84	9493.57	0.555275	0.667978		41.2	3475.87	10424.6	6160.01	12584.8	0.749945	0.671376		41.2	14058.8	7779.75	16107.3	2844.75	0.35624	0.150103
41.4	9409.03	10967	11964	14282.6	0.53823	0.544169		41.4	12086.3	6841.47	11061.1	9143	0.361451	0.452531		41.4	21779.2	492.493	19022.4	-841.725	0.022113	-0.0462977		41.4	6209.7	8898.44	5054.14	10237.6	0.588983	0.669485		41.4	7138.15	10164.5	5850.36	12483.6	0.587454	0.6809		41.4	11665.8	7949.65	15661.9	1013.95	0.405276	0.0608035
41.6	8846.04	10472.4	11649.8	14549.3	0.542094	0.555337		41.6	12086.3	5980.69	10702.8	8893.36	0.331028	0.453832		41.6	21779.2	2517.21	20026.5	-414.058	0.103604	-0.021112		41.6	6209.7	13682.2	5396.23	10244.3	0.687827	0.654983		41.6	7138.15	13209.4	5508.07	12171.5	0.649189	0.68845		41.6	11665.8	211.185	15422.2	1677.23	0.0177811	0.0980867
41.8	9409.03	17973.4	11691.7	14221	0.656384	0.548804		41.8	8886.32	7068.67	10563.5	8549.86	0.443038	0.447325		41.8	26726.9	2165.92	19505.9	511.516	0.0749639	0.0255535		41.8	9298.5	13462.9	5225.28	10549.6	0.591479	0.668759		41.8	5605.27	13318.2	5561.5	12426.6	0.703793	0.690823		41.8	16759.7	-537.606	14805.5	1574.35	-0.0331403	0.0961152
42	15993	22120.6	11249.2	15144.8	0.580386	0.573797		42	8886.32	7741.76	10004.1	8319.99	0.465583	0.454046		42	19453.6	5617.56	20101.4	473.098	0.224064	0.0229944		42	5850.71	10370.9	6297.71	10907.7	0.639327	0.633969		42	5164.86	14081.7	5658.63	12424.3	0.731648	0.687074		42	16759.7	-150.487	14800.3	1526.52	-0.00906043	0.0934977
42.2	18013.2	22701.8	12145	16303.6	0.557578	0.57309		42.2	11042.3	7588.68	8891.85	8290.34	0.407315	0.482496		42.2	19453.6	568.687	19370.5	1059.97	0.0284027	0.0518821		42.2	9298.5	10126.1	5607.94	11124.6	0.521304	0.664849		42.2	5605.27	14646.5	5620.14	12297.5	0.723221	0.686335		42.2	13317.7	-1207.04	15367.8	2237	-0.0996676	0.127068
42.4	18013.2	22701.8	12571.4	16792.2	0.557578	0.571872		42.4	11042.3	7588.68	6582.62	8226.86	0.407315	0.555513		42.4	18037.9	-1432.96	19457.5	684.25	-0.0862971	0.0339718		42.4	5850.71	11712.8	6288.08	10940.4	0.666883	0.635018		42.4	5164.86	14677.8	5722.04	11756.1	0.739709	0.672618		42.4	12613.7	1321.28	15948.8	2454.94	0.0948171	0.133394
42.6	10015.2	10728.7	13418.4	17936.5	0.517199	0.572047		42.6	3079.31	9840.09	6571.57	8224.54	0.761652	0.555858		42.6	18037.9	-1432.96	19665.8	483.182	-0.0862971	0.0239805		42.6	9503.07	11453.5	4908.61	10830	0.546535	0.688116		42.6	6315.96	8513.88	5386.76	12065.4	0.574105	0.691341		42.6	13317.7	2817.88	17292.9	2316.96	0.174637	0.118153
42.8	6980.16	10944.2	12296.6	16544.1	0.610576	0.573636		42.8	2050.38	10743.9	5591.54	8907	0.839742	0.614338		42.8	19930.1	1656.87	19380	-34.886	0.0767533	-0.00180335		42.8	4953.8	9497.47	4903.36	11262	0.657206	0.696674		42.8	3733.97	5313.14	5940.64	11387.5	0.587275	0.657168		42.8	18829.3	2426.55	16942.3	2358.58	0.114159	0.122201
43	10015.2	20182.8	10759.8	15146.4	0.66835	0.584664		43	2050.38	15855.4	5797.82	9245.72	0.885491	0.614597		43	19930.1	1656.87	19187.2	-156.194	0.0767533	-0.00820735		43	-71.0215	9854.24	4797.04	11562.4	1.00726	0.706772		43	6315.96	8513.88	5434.14	11181.6	0.574105	0.672952		43	18829.3	1024.12	17277.2	2948.67	0.0515842	0.145787
43.2	5933.51	20472.6	11127.6	15386.2	0.775298	0.580309		43.2	2890.14	10684.2	6588.59	11042.1	0.787089	0.6263		43.2	20552.5	1612.68	18604.9	-1246.94	0.0727574	-0.0718367		43.2	-71.0215	12329.8	4423.84	11336	1.00579	0.719297		43.2	5729.93	11444.7	5735.42	10978.2	0.666373	0.656841		43.2	18051.9	1079.32	17477.4	4097.52	0.0564165	0.18992
43.4	5537.51	16749.1	10761.3	15392	0.751532	0.58853		43.4	3269.38	10430.6	8310.26	10665.7	0.761358	0.562064		43.4	18396.7	-3909.42	18816.1	-131.875	-0.269851	-0.0070581		43.4	477.204	12290.9	5199.23	11226.6	0.962625	0.683472		43.4	8496.31	12994	5566.75	10995.8	0.604644	0.663895		43.4	18051.9	5332.51	17412.5	3658.75	0.228037	0.173637
43.6	5537.51	15254.5	12067.6	14618.7	0.733672	0.547799		43.6	7751.73	9161.07	8465.57	10605.7	0.541665	0.55611		43.6	21302.7	-2688.28	17608.1	-432.654	-0.144419	-0.0251902		43.6	5519.62	12556.1	4715.22	11080.3	0.694639	0.701484		43.6	5729.93	12820.7	6168.13	11094.6	0.691119	0.642691		43.6	18023.2	5334.54	17532.1	3279.84	0.228384	0.157594
43.8	13005.5	13833	13177.6	13419.6	0.515416	0.504549		43.8	8985.8	7316.94	9291.9	10542.8	0.448817	0.531534		43.8	18396.7	-2481.95	18043.8	110.593	-0.155953	0.00609183		43.8	4209.19	10870.6	5188.8	11240	0.720873	0.684165		43.8	8496.31	12994	5831.79	10883.6	0.604644	0.651113		43.8	18994.3	3436.35	17375.8	3551.76	0.153199	0.169717
44	21318.9	1509.55	13099.6	14320.2	0.0661257	0.522257		44	11604.8	7087.51	8767.45	10488.8	0.379167	0.544697		44	16734.6	805.678	18046.9	-150.65	0.0459329	-0.00841797		44	7126.2	12442	4808.82	10919.2	0.635828	0.694252		44	5587.76	12830.8	6245.36	10414.9	0.696623	0.625133		44	18994.3	3436.35	17077.9	3567.88	0.153199	0.172814
44.2	21318.9	1509.55	13422.7	16252.5	0.0661257	0.547678		44.2	11604.8	7130.99	8942.23	11918.1	0.380608	0.571328		44.2	16734.6	871.357	17752.1	32.6541	0.0494921	0.00183607		44.2	4209.19	10504.6	5642.78	11168.4	0.713928	0.664344		44.2	3549.23	10716.7	6012.74	10019.8	0.75121	0.624967		44.2	18994.3	4576.07	16083.6	3326.61	0.194145	0.171384
44.4	18292.6	17998.6	12403.8	15594.8	0.495949	0.556986		44.4	9791	17259.2	9159.7	11663	0.638044	0.560111		44.4	17296.1	831.494	17482.6	36.9624	0.045869	0.00210978		44.4	7126.2	10914.5	5277.28	10947.2	0.604993	0.674733		44.4	2265.12	7592.5	5391.91	9853.32	0.770217	0.646322		44.4	14870.5	4868.86	16550.1	2945.23	0.246658	0.151074
44.6	12123.6	18436.6	12702.2	14854.5	0.603287	0.539052		44.6	9791	17259.2	9078.55	15125.9	0.638044	0.624922		44.6	17296.1	128.377	17233.1	131.637	0.00736764	0.00758067		44.6	3826.2	8115.43	6376.71	11071.8	0.679592	0.634541		44.6	2265.12	7360.92	4707.64	9437.2	0.764688	0.667183		44.6	14870.5	2952.95	16694.9	3227.22	0.165678	0.161992
44.8	15085.9	14896.5	10693.6	14973.4	0.49684	0.583371		44.8	9791	20659.1	8990.68	16007.4	0.678457	0.640345		44.8	15039	-894.303	17334.1	523.612	-0.0632251	0.0293212		44.8	8665.51	10805.2	5861.86	10422.6	0.554947	0.640033		44.8	2205.77	7365.14	4214.27	9477.72	0.769534	0.692209		44.8	14870.5	2288.5	16570.5	2815.54	0.13337	0.145235
45	12123.6	12319.6	9541.34	16263.1	0.504009	0.630244		45	10198.6	20630.1	8784.35	16986.3	0.669185	0.659133		45	15039	-894.303	17393.8	1034.55	-0.0632251	0.0561389		45	7965.4	9239.45	6272.42	10741.7	0.537026	0.631341		45	8775.23	7355.09	3585.04	9757.93	0.455979	0.731316		45	15825.5	1596.78	16235.9	2571.4	0.0916518	0.136723
45.2	6646.7	15495.7	9886.39	16936.5	0.69982	0.631419		45.2	7942.04	21223.7	8858.03	17174.7	0.727693	0.659735		45.2	18372.3	-1130.97	17063.3	2646.24	-0.0655961	0.134262		45.2	7965.4	11960.6	6174.79	10281.7	0.60025	0.62478		45.2	6973.6	13574	4995.59	8629.5	0.660612	0.633354		45.2	14479.2	1692.37	16482.9	2191.51	0.104651	0.117354
45.4	6646.7	18677.5	10177.6	16050.1	0.737536	0.611953		45.4	4761.78	21449.5	8694.68	16063.8	0.818331	0.64882		45.4	18838	3714.12	17151.4	1744.14	0.16469	0.0923042		45.4	3234.5	9575.34	6820.05	10734.9	0.747499	0.611502		45.4	6973.6	13574	5130.99	7707.48	0.660612	0.600343		45.4	17035.5	1510.87	16009.4	1937.81	0.0814647	0.107973
45.6	10572.1	18398.8	9534.77	15748.9	0.635078	0.622888		45.6	4761.78	19249.2	7883.77	14828.1	0.801683	0.652879		45.6	18372.3	3747.19	16884	2247.27	0.169406	0.117466		45.6	3234.5	12296.5	6902.04	10363.6	0.791739	0.600243		45.6	1428.6	7887.07	5565.83	7626.67	0.846645	0.578106		45.6	17798.9	-760.099	16416.2	1825.07	-0.0446098	0.100051
45.8	10572.1	17594.9	8683.66	15547.9	0.624663	0.641638		45.8	5710.68	15089.5	7835.72	14021.2	0.725451	0.6415		45.8	15992	3916.19	17162.4	2258.2	0.196712	0.116279		45.8	4042.04	9575.17	8431.21	10765.2	0.703167	0.560792		45.8	1428.6	6694.75	4711.08	7341.53	0.824137	0.609124		45.8	17798.9	-760.099	16848.8	738.971	-0.0446098	0.0420162
46	5454.64	17677.8	9823.55	15232.7	0.764199	0.60794		46	11363.3	9267.37	7439.69	14189.4	0.449203	0.656034		46	15992	3398.86	17123.8	2337.09	0.175281	0.120092		46	11480	9047.07	7728.09	10583.5	0.440738	0.577968		46	4669.82	6464.62	4164.83	7169.47	0.580597	0.632546		46	17798.9	-2888.59	17141.2	276.138	-0.193731	0.0158542
46.2	5454.64	17900.9	10920.9	14914.3	0.766452	0.577286		46.2	11363.3	9267.37	9234.34	14088.7	0.449203	0.604068		46.2	16654.3	3351.84	17082.7	2048.36	0.16754	0.10707		46.2	11480	9047.07	7960.4	10396.3	0.440738	0.566348		46.2	4669.82	5773.59	4556.6	7221.13	0.552845	0.613117		46.2	18342.7	-2329.49	17419.2	-592.131	-0.145473	-0.0351892
46.4	8753.17	17443.6	11402.7	14954.7	0.665868	0.567381		46.4	11425.5	10518.9	9900.11	13571.5	0.479342	0.57821		46.4	16654.3	2409.81	17246.2	1994.49	0.126405	0.10366		46.4	9169.43	13136.5	8089.13	10120.9	0.588924	0.555788		46.4	912.749	6040.34	5229.84	7333.88	0.868727	0.583734		46.4	21889.8	-2581.33	17485	-361.129	-0.133689	-0.0210893
46.6	9638.17	13174.5	12523.2	15857.5	0.577508	0.558742		46.6	8464.54	12988	11439.8	13799.8	0.60543	0.546753		46.6	17371.3	1684.67	17335.9	1958.05	0.0884065	0.101485		46.6	8966.98	13150.9	7790.43	10773.5	0.594582	0.580346		46.6	912.749	7130.13	7242.14	7284.2	0.886515	0.501448		46.6	18342.7	3183.41	18066.3	-704.411	0.147886	-0.0405722
46.8	14086.2	9531.51	12608.6	15122.5	0.403575	0.545328		46.8	16475.5	15862.7	10387.5	14097.5	0.490525	0.57576		46.8	18149.3	2303.67	17402.4	1712.31	0.112633	0.089581		46.8	9169.43	13826.5	7131.23	11224.4	0.601259	0.611497		46.8	14938.8	8677.16	6420.94	7034.42	0.367429	0.522797		46.8	14165.7	6058.93	17925	1020.92	0.299582	0.0538861
47	14086.2	9531.51	13328.3	13478.2	0.403575	0.502796		47	14050.2	17348.9	11376.6	14528.6	0.552529	0.560837		47	20738.2	1445.61	17537.1	1652.15	0.0651652	0.0860977		47	8966.98	13840.9	6506.1	11424.2	0.606847	0.637145		47	14938.8	8677.16	8199.35	6788.92	0.367429	0.452949		47	13299.7	6120.41	17094.6	1039.61	0.315159	0.0573285
47.2	17530	9808.27	12495.1	13150.8	0.358775	0.512785		47.2	14050.2	17348.9	10968.5	14452.2	0.552529	0.568519		47.2	20738.2	-553.65	18606.7	1768.61	-0.0274293	0.086802		47.2	7092.26	13974	6222.86	10161.2	0.663335	0.620188		47.2	13226	4831.68	7545.32	7311.89	0.267569	0.492144		47.2	13299.7	296.395	17452.3	1610.78	0.0218001	0.0844971
47.4	13979.2	19962.7	12329.3	11855.7	0.588143	0.490209		47.4	12461.3	11201	10545.4	15070	0.47337	0.588318		47.4	20738.2	-553.65	19237.5	1224.7	-0.0274293	0.059852		47.4	4345.26	4976.97	6358.86	10835.2	0.533882	0.630172		47.4	10885.2	4997.88	6023.05	6976.4	0.314666	0.536669		47.4	15981.7	-1036.39	18662.1	1482.89	-0.0693456	0.073611
47.6	11503	13538.8	12471.7	14152.4	0.540649	0.531564		47.6	11152.2	11294	9132.95	14917.5	0.503158	0.620259		47.6	22047.2	650.667	19580.5	1028.79	0.0286664	0.0499188		47.6	4345.26	4976.97	6024.66	9607.63	0.533882	0.614602		47.6	6315.59	7778.46	5831.98	6394.12	0.551897	0.522989		47.6	20771.7	-234.12	18687.1	1212.51	-0.0113996	0.0609314
47.8	11503	13734.3	12574.5	13855.1	0.544206	0.524227		47.8	4729.16	15538.1	9348.2	15105.1	0.76666	0.617712		47.8	22047.2	2304.74	20379.5	1189.57	0.0946427	0.0551517		47.8	6322.26	7393.31	5405.7	9926.42	0.539045	0.647426		47.8	6321.64	7778.03	5758.21	6754.28	0.551647	0.539803		47.8	21380.7	-1419.72	18870	1669.73	-0.0711248	0.0812928
48	12331.1	13675.5	12725.2	13799.1	0.525847	0.520245		48	4729.16	23742.9	8072.72	13229.7	0.833902	0.621043		48	22047.2	2304.74	20468.6	1631.12	0.0946427	0.0738071		48	6322.26	8981.91	5234.23	10380.6	0.586893	0.664791		48	6321.64	5365.47	5208.21	6979.44	0.459093	0.572665		48	21380.7	-252.463	18157.9	1996.97	-0.0119491	0.099081
48.2	15643.3	13440.3	11700.7	13576.4	0.462126	0.537103		48.2	5741.21	15466.3	7311.31	12241.7	0.729284	0.626077		48.2	18795.9	4498.03	20751	1646.85	0.193098	0.0735273		48.2	3473.11	9046.81	5508.12	11296.7	0.722593	0.67223		48.2	6321.64	2493.44	4244.89	6898.82	0.282861	0.619077		48.2	18830	4183.67	17812	1841.05	0.181791	0.0936777
48.4	12331.1	9116.33	11867.9	14574.2	0.425055	0.551174		48.4	5741.21	11585.5	7122.88	12420.8	0.66865	0.635541		48.4	15010.4	264.368	19592.9	2646.7	0.0173075	0.119008		48.4	3473.11	10418.5	4564.46	12012.2	0.749985	0.724646		48.4	2106.21	5664.77	4352.48	6235.29	0.728964	0.588915		48.4	18830	4183.67	17205.2	2303.91	0.181791	0.118094
48.6	11057.3	9206.76	11867.5	16297.6	0.454339	0.578645		48.6	5373.73	11611.6	6894.09	12723	0.683625	0.648567		48.6	10106.5	5316.66	17874.6	1693	0.344718	0.0865209		48.6	3473.11	12751.7	3924.13	12292	0.785938	0.75801		48.6	971.22	7330.58	4662.27	6579.96	0.883011	0.58529		48.6	18830	4355.16	16253.1	2415.64	0.187843	0.129395
48.8	11057.3	14696	11802.9	17411.3	0.570645	0.595988		48.8	2438.28	11820	7670.78	13163	0.828992	0.63181		48.8	13708.8	3153.46	15883.2	2408.46	0.187013	0.13167		48.8	452.373	14376.3	3995.34	12097.6	0.969493	0.751733		48.8	2106.21	11363.9	4736.48	6872.05	0.843638	0.591983		48.8	15897	4563.4	16340.5	2299.47	0.223036	0.123362
49	11199	22242.5	11704.2	16682.3	0.665116	0.587684		49	5373.73	12931.3	8098.64	13170.6	0.706435	0.619232		49	13708.8	3153.46	16432.7	2348.55	0.187013	0.125048		49	452.373	12966.2	3903.84	12401.6	0.966288	0.760581		49	6248.3	13579.6	4310.96	8101.81	0.684872	0.6527		49	15115	4618.93	16101.4	2006.91	0.23406	0.110828
49.2	11199	22242.5	11733.2	16631.9	0.665116	0.586352		49.2	11513.7	12495.4	8296.18	13590.7	0.520445	0.620952		49.2	16661.8	2125.06	16648.2	2364.34	0.113114	0.124357		49.2	3528.72	14157.8	3837.96	11681.8	0.800486	0.752704		49.2	6248.3	13579.6	4615.42	9131.91	0.684872	0.664268		49.2	15115	1511.01	15745.7	2326.08	0.0908824	0.128713
49.4	10552.5	17091.1	11575.2	16927.4	0.618265	0.59389		49.4	11513.7	13863.7	9973.56	13469.5	0.546301	0.574562		49.4	21063.8	1039.71	17064.5	2209.68	0.0470381	0.114645		49.4	6202.72	11928.3	4092.07	12262.9	0.657894	0.749796		49.4	4466.58	8026.41	4709.93	9986.15	0.642473	0.679511		49.4	15115	-5139.98	15416.8	2519.9	-0.515285	0.140488
49.6	8139.04	16288.2	11747.1	16982.1	0.666804	0.591108		49.6	11513.7	13863.7	11395.8	13268.6	0.546301	0.537966		49.6	21401.8	1015.71	17887.8	1705.6	0.0453087	0.0870499		49.6	3528.72	12878.7	5925.36	11694	0.784931	0.663702		49.6	954.467	7748.02	5558.02	9145.01	0.890322	0.621981		49.6	16012	1447.32	14995.1	1789.37	0.0828969	0.106609
49.8	10552.5	16116.8	11675.9	17170.1	0.60432	0.595233		49.8	16311.7	13232.6	11165.1	13269.9	0.44789	0.543068		49.8	21063.8	-3729.04	17804.1	1649.24	-0.215119	0.0847792		49.8	6202.72	12688.8	6325.13	11520.9	0.671667	0.645572		49.8	4466.58	7498.66	5438.31	8813.2	0.626704	0.618405		49.8	15973.6	1545.06	14839.5	2652.13	0.0881951	0.151623
50	12721	18043.9	12193	16837.6	0.586509	0.579994		50	16311.7	12783.6	11756.9	13309.9	0.439369	0.530976		50	12154.3	-3096.47	19120.1	1214.01	-0.341854	0.0597032		50	7560.46	12592.4	7749.45	11033.6	0.624845	0.587424		50	4533.91	4502.9	7390.6	9210.47	0.498284	0.554812		50	15973.6	4389.23	14099.6	2309.76	0.215551	0.140759
50.2	16136.8	17801.4	12143.4	16839.1	0.524524	0.581009		50.2	15904.3	12356.1	11029.4	13571.5	0.437223	0.551666		50.2	12154.3	5824.27	20441.5	2.07243	0.323956	0.000101373		50.2	11730.8	10938.7	8034.61	10576.6	0.48253	0.568291		50.2	10041.5	4111.86	7379.5	10540.9	0.290521	0.588207		50.2	11153.4	4731.46	14441.2	1603.7	0.29786	0.0999506
50.4	16136.8	17801.4	12696.4	16667.7	0.524524	0.56762		50.4	10961.6	12707	11057.1	13266.8	0.536872	0.545422		50.4	20803.2	5210.2	20258.8	-360.713	0.200289	-0.018128		50.4	11730.8	7344.29	8931.74	10556.3	0.385021	0.541682		50.4	10041.5	13905.3	8236.25	9971.71	0.580675	0.547657		50.4	11153.4	1887.09	13468.8	1598.62	0.144711	0.106098
50.6	13879.8	15395.7	12595.2	17027.2	0.525891	0.574808		50.6	10961.6	13866	9195.17	13278.9	0.558491	0.590853		50.6	22750.8	-395.108	20298.7	-115.74	-0.0176737	-0.00573452		50.6	11560.1	7575.24	8818.59	9766.54	0.395876	0.525503		50.6	10041.5	14578.1	8996.7	10541.3	0.592134	0.539529		50.6	10888.1	1905.93	13765.5	1254.56	0.14897	0.0835254
50.8	10913.9	18592.3	12783	16016.2	0.630114	0.556133		50.8	4872.69	15692.5	9434.91	13488.6	0.763061	0.588418		50.8	20803.2	-256.827	20923.5	-536.193	-0.0124999	-0.0263003		50.8	8389.13	7800.38	9489.68	9598.26	0.481817	0.502844		50.8	12643.9	14393.4	8721.56	9743.04	0.532353	0.52766		50.8	11858.6	2534.06	13952	542.163	0.176067	0.0374055
51	10913.9	15539.6	12683.6	16939.4	0.58743	0.571833		51	4800.59	15697.6	8858.03	14105	0.765804	0.614248		51	21496.5	-1017.25	21141.2	-689.204	-0.0496723	-0.0336986		51	11560.1	7576.17	8509.78	9859.62	0.395906	0.536741		51	11567.2	12686.8	8678.32	8545.9	0.523081	0.496156		51	15516.1	2274.38	13663.4	-825.511	0.127842	-0.0643028
51.2	11952.9	18390.4	12366.2	16559.9	0.606077	0.572491		51.2	4800.59	14676.1	9016.95	14444.6	0.753521	0.615671		51.2	21496.5	-1017.25	21409	-1087.15	-0.0496723	-0.0534964		51.2	9244.96	9762.77	8736.27	9491.28	0.513621	0.520711		51.2	11567.2	7597.27	7309.69	8723.3	0.396425	0.544084		51.2	15516.1	-1310.8	13912.4	-1133.06	-0.0922754	-0.0886635
51.4	12298.2	15441.3	12523.2	16670.7	0.556654	0.571034		51.4	10713.3	14256.3	7998.11	14395.5	0.570946	0.64284		51.4	21496.5	-3304.81	21731.1	-757.967	-0.181665	-0.0361399		51.4	9244.96	9762.77	8308.81	9622.13	0.513621	0.536621		51.4	8885.58	6517.83	6674.27	9064.73	0.423142	0.57594		51.4	13427	-2790.72	14375.2	-233.677	-0.262378	-0.0165242
51.6	13945.9	10268.6	12646	16297	0.424068	0.563072		51.6	10861.3	14545.5	8727.51	14286	0.572504	0.620766		51.6	28739.3	-3819.04	20638.1	-59.0643	-0.153251	-0.00287011		51.6	9021.96	13132.1	7808.87	9660.13	0.592763	0.552987		51.6	5803.57	6736.65	6284.67	9976.87	0.537204	0.613525		51.6	13427	-2790.72	14421.5	-730.058	-0.262378	-0.0533224
51.8	13860.2	10274.7	13263.2	14472.8	0.425719	0.521806		51.8	10959.6	15999.3	8965.64	14213.3	0.59347	0.613199		51.8	21454.3	-1227.71	21107	405.751	-0.0606979	0.0188609		51.8	6463.96	13313.7	7741.02	10634.2	0.673169	0.578725		51.8	4385.58	10385.2	5470.54	9782.07	0.703091	0.641337		51.8	15826.2	-2595.03	14209.8	-831.131	-0.196131	-0.0621234
52	15393.4	15263.2	13464.8	12843.8	0.497876	0.488199		52	10959.6	15999.3	8852.91	14327.9	0.59347	0.618093		52	21454.3	2531.29	20723.5	-146.691	0.105534	-0.00712894		52	3632.94	9194.07	7295.46	11486.8	0.716774	0.611577		52	3030.98	10481.4	5730.81	9596.62	0.775688	0.626107		52	15826.2	-2235.52	14479.8	-534.478	-0.164489	-0.0383267
52.2	13860.2	15372.1	14071	12160.7	0.52586	0.463586		52.2	10959.6	11260.3	8395.49	14646.4	0.506767	0.635642		52.2	21454.3	1097.98	20389.6	-157.234	0.0486859	-0.00777141		52.2	3293.96	9218.14	6409.92	10780.3	0.736738	0.627118		52.2	3030.98	10481.4	5238.62	9164.83	0.775688	0.636294		52.2	15826.2	-62.9522	14674.7	-576.202	-0.00399361	-0.0408699
52.4	11498.5	10757.5	13720	11864.8	0.483353	0.463743		52.4	3642.31	11779.8	9010.45	13381.8	0.763826	0.59761		52.4	15983.3	1486.42	21050.8	-852.166	0.0850855	-0.0421894		52.4	3632.94	12377.9	5954.15	10397.3	0.773095	0.635865		52.4	5142.57	9433.65	4997.47	9188.7	0.647194	0.647723		52.4	13842.9	77.8582	15015.9	-111.085	0.00559294	-0.00745294
52.6	11227.5	10776.8	13322.1	10190.6	0.489758	0.433408		52.6	8007.57	11469.9	7131.39	13016.8	0.588881	0.646053		52.6	23388.3	-1844.07	19371.7	-124.412	-0.0855946	-0.00646385		52.6	10591.7	14167.9	5264.15	11089.1	0.572218	0.678098		52.6	7175.57	9289.31	5395.11	9060.08	0.564189	0.62677		52.6	17028.1	-762.391	14478.4	648.514	-0.0468711	0.0428715
52.8	11498.5	10757.5	13480.4	7586.35	0.483353	0.36011		52.8	8007.57	12714.6	7265.33	12622.6	0.613575	0.634686		52.8	18417.8	-1491.16	19949.6	-136.549	-0.0880957	-0.00689186		52.8	10591.7	14167.9	5777.3	11771.2	0.572218	0.670781		52.8	7175.57	9289.31	6007.62	8894.73	0.564189	0.596868		52.8	13842.9	-536.245	15166.4	1097.67	-0.0402989	0.0674904
53	32109.8	8710.33	13370.2	3864.64	0.213383	0.224234		53	8007.57	9176.89	6841.04	12878.9	0.534023	0.653091		53	23294.8	-1437.39	18165	271.206	-0.0657624	0.0147105		53	2832.22	9299.98	6572.19	12283.2	0.766554	0.651442		53	5475.13	9005.04	6302.25	8631.8	0.621888	0.577995		53	17028.1	1003.76	14684.8	1286.61	0.0556661	0.0805568
53.2	32109.8	1519.82	20764.3	4184.92	0.0451929	0.167737		53.2	-2580.88	15986.8	7912.41	11719.7	1.19252	0.596965		53.2	18417.8	651.454	18007.6	267.591	0.0341625	0.0146423		53.2	2832.22	4007.67	6202.2	11892.5	0.585926	0.657236		53.2	2927.13	6841.43	5970.09	9192.08	0.700352	0.606251		53.2	10629.8	2539.19	15251.3	1631.63	0.192816	0.0966439
53.4	20012.8	2378.71	22187.9	2850.52	0.106233	0.113846		53.4	-2580.88	9440.55	10064.1	12981.4	1.37624	0.563295		53.4	17947.8	-1057.76	17617.5	1271.9	-0.0626262	0.067334		53.4	8294.36	8912.16	5464.29	10988.1	0.517953	0.667873		53.4	3793.48	6779.92	5002.67	8926.12	0.641224	0.64084		53.4	10629.8	3361.61	13986.6	2339.61	0.240262	0.143303
53.6	20012.8	2378.71	22563.5	1872.3	0.106233	0.0766212		53.6	8883.16	12349.3	8986.24	12594.6	0.581624	0.583602		53.6	17947.8	1424.03	17675.9	1118.5	0.0735104	0.0595123		53.6	8294.36	9517	4925.72	12246.8	0.534322	0.713162		53.6	3793.48	9138.4	4903.75	8622.37	0.706657	0.637461		53.6	10629.8	6135.9	13113.4	2735.23	0.36598	0.172584
53.8	18757	1200.44	23982	1179.97	0.0601502	0.0468949		53.8	10177.3	11849	9007.34	12828.5	0.537949	0.587497		53.8	17947.8	1424.03	17132.6	1775.71	0.0735104	0.0939117		53.8	1315.05	20031.2	5889.9	11913.2	0.938394	0.669165		53.8	3793.48	9138.4	5110.12	8811.58	0.706657	0.632939		53.8	8748.79	6269.45	12888.8	3433.69	0.417456	0.210366
54	22525	932.914	24416.2	383.696	0.0397697	0.0154717		54	11025.9	12147.4	9770.56	13060.9	0.524198	0.572057		54	17495.4	2464.64	16777.8	1683.26	0.123478	0.0911786		54	1315.05	22687.5	6438.57	13951.4	0.945212	0.684228		54	9986.48	8698.7	5020.21	8972.35	0.46554	0.641223		54	10481.8	4504.35	12420.7	3901.04	0.300568	0.239008
54.2	25157.3	284.098	24659.6	-230.254	0.0111668	-0.00942527		54.2	12617.9	12034.4	9805.45	13373.8	0.488164	0.576973		54.2	14225.4	2696.81	16947.1	2098.18	0.159365	0.110168		54.2	7480.05	19593.5	5955.04	14979.2	0.723714	0.715536		54.2	15825.3	11597.9	6728.28	8849.6	0.422922	0.568087		54.2	10481.8	3369.72	12890.9	3931.24	0.243274	0.233695
54.4	29758	-42.5499	23271.1	-760.521	-0.00143191	-0.033785		54.4	11509.9	12113	10150.9	14223	0.512765	0.583535		54.4	14225.4	2696.81	17140.5	2588.77	0.159365	0.131215		54.4	7480.05	15946.1	6297.54	15104.1	0.680696	0.705745		54.4	15825.3	11602.8	9347.06	9651.79	0.423026	0.50802		54.4	15989.8	2978.65	12914.3	3452.62	0.157032	0.210951
54.6	25157.3	-1166.81	23112.3	-1039.4	-0.0486364	-0.0470895		54.6	11509.9	20602.8	10068.5	13962.9	0.641578	0.581028		54.6	18323.2	6224.37	16308.6	2674.09	0.253564	0.14087		54.6	7264.16	15126.8	6331.96	14121.8	0.675576	0.690426		54.6	14626.5	12766.7	9660.93	10121.6	0.466053	0.511644		54.6	23637.1	22.8517	14036.1	3441.63	0.000965839	0.196915
54.8	22353.6	-967.748	23205.9	-1903.44	-0.0452518	-0.0893534		54.8	9491.04	14602.9	10425.1	14652.6	0.606081	0.584288		54.8	18323.2	6224.37	16150	3173.6	0.253564	0.164235		54.8	6792.15	11030.7	6447.76	13639.1	0.618908	0.679006		54.8	11216.5	13008.8	8449.19	10709.4	0.536992	0.558988		54.8	23637.1	22.8517	15626.7	3179.98	0.000965839	0.169088
55	21329.7	-5228.84	23645.9	-1117.02	-0.324755	-0.0495819		55	9491.04	15766.5	10681.8	14175.1	0.624229	0.570267		55	16349.4	3833.61	16231.5	3384.49	0.189942	0.172538		55	6792.15	5456.27	6606.38	13904.8	0.445467	0.677913		55	1328.9	13710.8	8544.64	10761.1	0.91164	0.557405		55	15185.3	5028.58	16522.3	2633.62	0.248769	0.137484
55.2	22353.6	-5301.53	23781.5	-456.427	-0.310903	-0.0195681		55.2	10259.4	14548.3	11161.4	14127.5	0.586442	0.558644		55.2	16349.4	2431.29	15977.1	3321.87	0.129457	0.172127		55.2	6940.15	11020.2	6898.84	13108.4	0.613585	0.655183		55.2	1328.9	6081.24	8052.34	11857.4	0.820664	0.595558		55.2	14345.7	5088.19	16042.8	3385.41	0.261821	0.174252
55.4	24430.6	-1408.66	23652.9	107.477	-0.0611876	0.00452338		55.4	15757.9	13053.4	9909.04	14633	0.453065	0.596242		55.4	13147.6	898.406	16451.7	3278.01	0.0639615	0.166146		55.4	8626.64	13243.9	7131.12	14103.2	0.605559	0.66417		55.4	2731.97	5981.62	9562.92	9964.01	0.686471	0.51027		55.4	14335.5	3846.4	16074.3	3649.23	0.211552	0.185019
55.6	26119.1	2224.24	23751.8	264.189	0.0784746	0.0110006		55.6	15757.9	13053.4	8590.45	14789.9	0.453065	0.632579		55.6	17071.9	2379.99	15614.7	2920.85	0.122353	0.157581		55.6	12859.6	18680	7033.22	13888.7	0.592271	0.663835		55.6	8928.9	5541.64	9394.31	9232.88	0.38296	0.495667		55.6	14335.5	3846.4	16576.1	3655.39	0.211552	0.180678
55.8	26119.1	-336.402	23506.3	1416.69	-0.0130476	0.0568428		55.8	8465.81	13571.1	8678.25	14967.2	0.615836	0.632985		55.8	13568.6	4248.69	16499.3	2796.48	0.238459	0.144927		55.8	12859.6	20619	5914.42	13215.5	0.615885	0.690829		55.8	12061.9	8804.35	9616.19	8637.43	0.421942	0.47319		55.8	20498.7	6952.06	15729.4	2994.01	0.253256	0.159907
56	18013.6	1605.5	24577.4	1194.43	0.0818338	0.0463464		56	8465.81	15390.2	6532.07	14923.8	0.64513	0.695557		56	16346.7	4527.51	16264.5	2886.91	0.216896	0.150741		56	2881.64	21327.4	6585.68	9179.49	0.880969	0.582264		56	12061.9	12275.3	9551.26	8772.37	0.504384	0.478746		56	20498.7	6952.06	14208.5	932.739	0.253256	0.0616027
56.2	18013.6	239.094	26432	1900	0.0130991	0.067062		56.2	3355.84	15222.8	6875.29	15097.2	0.819371	0.687096		56.2	15667.6	4575.73	16539.5	2666.84	0.226037	0.138852		56.2	2881.64	9477.95	4708.27	9828.01	0.76685	0.676102		56.2	11831.3	12291.7	9295.11	9109.43	0.509542	0.494955		56.2	10647.7	-414.395	15297.5	1376.53	-0.0404948	0.0825553
56.4	26706.1	988.33	25956.7	2306.41	0.0356869	0.0816048		56.4	5605.85	15063	5941.64	15231.8	0.728778	0.719382		56.4	15667.6	840.579	16757.2	2924.57	0.0509191	0.148593		56.4	1297.11	5187.97	5167.69	10022.9	0.799986	0.65981		56.4	11831.3	5344.63	8769.87	9783.9	0.31117	0.527327		56.4	10647.7	-414.395	16523.2	1804.88	-0.0404948	0.0984765
56.6	26706.1	3543.46	26318.2	2123.3	0.117141	0.0746549		56.6	5605.85	15063	5843.94	14949.7	0.728778	0.718955		56.6	15667.6	840.579	17432.6	2613.41	0.0509191	0.130371		56.6	2746.88	5085.04	5521.88	9763.29	0.649271	0.638743		56.6	11831.3	5344.63	8049.21	9211.52	0.31117	0.533669		56.6	16244.7	1125.33	16537.1	1974.67	0.064786	0.106671
56.8	27052.1	3518.89	26594.4	2245.42	0.115105	0.0778582		56.8	5605.85	15581.2	5450.4	14876.9	0.735411	0.731869		56.8	19290.4	3601.07	17237	2250.16	0.15731	0.115469		56.8	2746.88	7233.52	5865.73	9200.71	0.724773	0.610676		56.8	4834.73	7491	8562	9692.16	0.607753	0.530956		56.8	16618	1098.83	16797.2	2180.59	0.0620216	0.114902
57	25634.1	3250.42	28284.5	2207.23	0.112532	0.0723877		57	3600.29	15723.6	5599.79	14958.5	0.813687	0.727614		57	19290.4	3601.07	17865.9	2240.79	0.15731	0.111445		57	5948.24	7623.96	5761.7	9348.46	0.561734	0.618687		57	4834.73	16545.7	8314.59	8819.9	0.773871	0.514746		57	18098.7	2196.59	16357.6	2103.09	0.108232	0.113923
57.2	30368.2	2504.93	26873.9	2364.57	0.0762	0.0808718		57.2	3600.29	20603.9	5724.39	15082.4	0.851254	0.724879		57.2	20767.4	-462.759	17414.6	2583.56	-0.0227908	0.12919		57.2	7648.88	8889.03	6740.1	9064.62	0.537494	0.573539		57.2	7114.73	16383.8	8353.22	7313.66	0.697226	0.466823		57.2	18098.7	2196.59	15465.1	2026.98	0.108232	0.11588
57.4	27797.1	2687.48	27274.2	2415.31	0.0881587	0.0813523		57.4	2514.34	12310.5	6780.79	16610.9	0.830397	0.710119		57.4	19162.1	-348.781	17255.3	2480.13	-0.0185391	0.125669		57.4	9094.38	8786.4	7678.3	8927.15	0.491388	0.537603		57.4	14356.7	7009.31	7595.73	7388.05	0.328059	0.49307		57.4	18045.2	2259.37	14676.5	1977.91	0.111274	0.118762
57.6	27797.1	649.86	26945.8	2664.15	0.0228446	0.0899749		57.6	9123.29	14569.5	5879.18	15422.7	0.614934	0.724007		57.6	16262.5	4464.1	17519.7	1912.35	0.21538	0.098412		57.6	9094.38	8454.47	8660.1	8799.97	0.481768	0.504005		57.6	7114.73	6276.71	8522.31	7463.45	0.468711	0.466881		57.6	14745.2	2493.67	14751.9	1861.03	0.144654	0.112023
57.8	27343.1	4942.56	27084.9	1857.47	0.153089	0.0641782		57.8	5860.34	14801.2	6604.78	15277	0.716365	0.698161		57.8	16262.5	4464.1	17621	1567.41	0.21538	0.0816852		57.8	10569.1	8349.77	9280.25	9202.39	0.441347	0.497894		57.8	10071	5582.45	7113.84	7815.49	0.356626	0.523499		57.8	13962.2	2549.26	14709.5	1715.07	0.154393	0.104421
58	27343.1	2005.07	27142.1	2917.02	0.0683203	0.0970428		58	5860.34	14801.2	6822.09	15192.8	0.716365	0.690114		58	17525.5	223.275	17313	2016.1	0.0125798	0.104304		58	11330.7	14802.6	10254.8	7738.72	0.566427	0.430084		58	3876.73	5894.09	7572.58	8288.36	0.603234	0.522564		58	13962.2	1989.65	14616.8	1651.9	0.124728	0.101539
58.2	28371.3	1932.07	27031.2	2621.89	0.0637577	0.0884188		58.2	5860.34	15039.5	6877.26	15105.8	0.719599	0.687156		58.2	17564.5	220.503	17456.9	2419.58	0.0123983	0.121731		58.2	11534.9	14788.1	11397.3	6187.53	0.561796	0.351866		58.2	2940.42	6088.72	7658.24	9040.42	0.674341	0.541386		58.2	14504.6	2094.01	14495.2	1716.25	0.126156	0.105866
58.4	28371.3	165.519	27267.6	2475.38	0.00580019	0.0832258		58.4	4408.33	15142.6	7774.04	15161.2	0.774521	0.661044		58.4	17564.5	3222.71	17533.5	1911.77	0.155033	0.0983154		58.4	14170.4	9229.66	12493.1	3960.99	0.394428	0.24073		58.4	2940.42	8674.53	8803.41	8954.15	0.746842	0.504245		58.4	14504.6	-701.463	14629.9	2079.96	-0.0508192	0.124475
58.6	26626.4	289.405	27473	1909.23	0.0107522	0.064979		58.6	7713.33	19836.1	7761.75	14714.5	0.720018	0.654669		58.6	17564.5	3222.71	17523.3	1872.69	0.155033	0.0965502		58.6	26172.4	881.438	13685	3656.24	0.0325808	0.210841		58.6	10983.3	8103.48	8098.19	9473.29	0.42456	0.539129		58.6	14504.6	2094.01	14448.2	1265.45	0.126156	0.080532
58.8	26626.4	289.405	27220.6	1568.37	0.0107522	0.0544782		58.8	10559.6	19634	6743.1	14275.3	0.650269	0.679181		58.8	16928.5	2667.46	17524.5	1754.51	0.136123	0.0910064		58.8	26172.4	-1289.61	15775	2541.45	-0.0518275	0.138752		58.8	10983.3	10702.9	7678.32	9357.61	0.493535	0.549287		58.8	15228.6	2476.87	14128	1602.87	0.139893	0.101893
59	26626.4	-1995.97	26824.2	1534.63	-0.0810368	0.0541147		59	10559.6	8962.3	7651.32	14939.9	0.459089	0.661314		59	17705.5	1856.71	17278	1679.96	0.0949131	0.0886151		59	17661.1	-685.307	15945	2949.59	-0.0403697	0.156108		59	10812.1	10715.1	6813.8	9287.04	0.497746	0.576805		59	15228.6	2476.87	13879.4	1750.29	0.139893	0.111985
59.2	23483.4	-1772.82	26919.7	2819.63	-0.0816569	0.0948114		59.2	9583.14	9031.63	8313.66	13622.4	0.485186	0.621005		59.2	14142.5	2109.68	17442.8	1382.76	0.129809	0.0734514		59.2	17661.1	3888.02	13115.1	2298.64	0.180426	0.149129		59.2	6603.1	11013.9	6867.38	9068.26	0.625186	0.569055		59.2	9671.46	-597.916	14153.4	1963.95	-0.0658966	0.121853
59.4	23265.3	13248.1	25421.7	2359.4	0.362828	0.084928		59.4	9583.14	10339	8472.99	13061.8	0.518971	0.606544		59.4	17705.5	-26.6118	16589.2	1596.52	-0.00150529	0.0877901		59.4	10122.9	4423.23	13914.1	1193.36	0.304084	0.0789918		59.4	6603.1	10709.4	6800.57	9362.04	0.618594	0.579241		59.4	9671.46	-597.916	13695.9	1529.49	-0.0658966	0.100456
59.6	10302.6	15591.2	24509.9	8292.68	0.602122	0.252805		59.6	9583.14	15500.4	8853.61	11936.4	0.617951	0.57414		59.6	13044.2	290.178	16958.7	1224.1	0.0217617	0.0673218		59.6	10122.9	1953.19	14354.7	558.647	0.161741	0.0374595		59.6	7151.57	7900	6515.58	9780.64	0.524862	0.600178		59.6	15219.4	2739.09	12877.2	1152.11	0.152523	0.0821217
59.8	10302.6	14168.4	18919.2	9742.99	0.578989	0.339925		59.8	5703.77	12760	9110.76	12004.8	0.691082	0.56853		59.8	22616.2	-375.27	16002.9	1050.17	-0.016873	0.0615824		59.8	10122.9	-35.5663	15752.1	714.052	-0.00352585	0.0433648		59.8	7151.57	7900	6319.66	9220.61	0.524862	0.593336		59.8	15219.4	2739.09	12947.5	1627.2	0.152523	0.111645
60	10797.5	10272.9	16660.3	10570	0.487549	0.38817		60	5703.77	13421.5	8103.27	11369.9	0.701768	0.583875		60	13044.2	-2090.74	18128	1194.32	-0.190876	0.0618106		60	14153.8	750.574	16308.2	495.788	0.0503592	0.0295042		60	8573.57	7799.04	5707.27	9099.37	0.476347	0.614547		60	13073.9	1084.4	13138.8	2088.94	0.0765912	0.13718
60.2	17087.5	9824.96	15520	10894.9	0.365071	0.412453		60.2	8965.77	13189.9	7516.7	10636.3	0.595328	0.585926		60.2	28585.7	-494.144	16563.3	1700.67	-0.0175905	0.0931161		60.2	14153.8	750.574	17443.4	283.715	0.0503592	0.0160046		60.2	3625.4	7439.49	6465.04	9143.05	0.672351	0.585789		60.2	11989.9	1161.36	13263.4	2274.25	0.0883083	0.14637
60.4	19612.4	9577.11	16762.5	11559	0.328102	0.408134		60.4	8965.77	13189.9	8198.3	8722.32	0.595328	0.515485		60.4	14518.7	2823.89	18509.3	1456.24	0.16283	0.072938		60.4	15902.4	626.427	18268.1	40.9818	0.0378991	0.00223833		60.4	6791.39	7214.71	5927.83	8987.95	0.515112	0.60258		60.4	11989.9	1161.36	13275.5	2602.32	0.0883083	0.163897
60.6	29945.5	8843.46	14783.4	13263.3	0.227989	0.4729		60.6	18414.7	4353.45	7336.55	9519.59	0.191208	0.564755		60.6	14518.7	4628.14	19118.3	1838.08	0.241719	0.0877096		60.6	19915.3	655.901	17502.5	-470.301	0.0318844	-0.0276125		60.6	5529.09	13821	6240.57	8406.63	0.71426	0.573941		60.6	13638.3	5000.38	13121.6	2922.98	0.26828	0.182179
60.8	19612.4	11269.3	14690.6	15017.8	0.364919	0.505507		60.8	651.692	5614.62	8922.28	9565.3	0.896001	0.517391		60.8	14518.7	3537.84	20455	2525.52	0.195932	0.109898		60.8	19915.3	-2401.45	16915	331.704	-0.137117	0.019233		60.8	5529.09	13821	6118.36	9923.91	0.71426	0.61861		60.8	13638.3	10010.5	13272.2	3913.83	0.423299	0.227733
61	15341.5	14865.9	11765	16290.1	0.492127	0.580646		61	3655.1	9904.93	7311.38	9133.24	0.73045	0.555394		61	19625.7	4265.55	20837.6	2715.19	0.17854	0.115281		61	19915.3	-1430.15	16496.7	395.198	-0.0773673	0.0233958		61	4932.09	10891.8	5953.9	10604.5	0.688314	0.64043		61	13638.3	10010.5	13367.7	4736.84	0.423299	0.261638
61.2	2578.84	17006.9	12558.7	18023.4	0.86833	0.589344		61.2	3655.1	9904.93	7572.14	9264.26	0.73045	0.550252		61.2	19926.9	4601.67	21840.2	2958.67	0.187605	0.119307		61.2	15153.6	-1092.07	17160.8	681.625	-0.0776633	0.0382025		61.2	4932.09	10891.8	5630.41	10328.3	0.688314	0.647189		61.2	10285.9	5073.28	13854.1	5043.04	0.330311	0.266868
61.4	2578.84	22481.7	13045.3	15259.6	0.897096	0.539116		61.4	3813.5	8416.87	9179.63	9431.19	0.688194	0.506758		61.4	25753.7	4187.97	21246.1	3255.28	0.139871	0.132861		61.4	19939.6	502.489	16000.8	726.844	0.0245811	0.0434516		61.4	4932.09	11238.5	5422.34	10231.3	0.694997	0.653606		61.4	14390.6	4781.85	13187.2	4750.12	0.249412	0.264818
61.6	12886.1	17763.8	11691.8	16825.8	0.579571	0.590015		61.6	10363.5	7951.82	9496.21	9349.19	0.434162	0.496099		61.6	25753.7	4187.97	20536.4	3249.41	0.139871	0.136612		61.6	16306.5	1730.38	16770.3	1124.67	0.0959359	0.0628481		61.6	3227.85	11359.5	5354.51	10140.3	0.778723	0.654431		61.6	14390.6	5279.72	13483	4419.69	0.26841	0.246872
61.8	12886.1	17763.8	13012.9	15774.9	0.579571	0.547972		61.8	13284.1	6518.2	8796.58	9772.76	0.329164	0.526285		61.8	20491.3	2927.11	20989.4	3358.54	0.124992	0.137939		61.8	16306.5	1758.04	16452.9	1703.03	0.0973202	0.0938003		61.8	3227.85	5363.38	5029.93	10437	0.624286	0.674794		61.8	14390.6	5279.72	13839.5	3821.54	0.26841	0.216382
62	12886.1	15291.6	13754.9	15657.1	0.542683	0.532337		62	13284.1	8556.03	7161.6	10088.4	0.391757	0.584835		62	20491.3	1499.56	20962	3153.42	0.0681899	0.130764		62	14556.5	3403.7	16429.1	1888.57	0.189514	0.103101		62	10232.1	4866.08	4518.35	9575.35	0.322296	0.679406		62	20254.6	3096.83	13930.3	3804.42	0.132618	0.214518
62.2	16226.1	14019.5	13520.3	14737.2	0.463521	0.521534		62.2	9698.09	12666.5	6065.65	10242.6	0.566365	0.628062		62.2	20491.3	1104.32	21230	2527.77	0.0511363	0.106398		62.2	14556.5	6313.82	16003.3	2205.53	0.302526	0.121124		62.2	10232.1	13018.5	5642.65	8322.91	0.559921	0.59596		62.2	14530.9	2231.78	16074.1	4146.49	0.133139	0.205063
62.4	16226.1	13175.4	13355.1	13760.1	0.448119	0.507469		62.4	7665.5	12810.9	5434.04	11074.4	0.625641	0.670833		62.4	25488.6	-2488.31	19645.2	2049.68	-0.108186	0.0944775		62.4	11947.4	3852.52	16285.6	3374.27	0.243832	0.171633		62.4	1000.1	13673.9	7065.95	8026.01	0.931846	0.531807		62.4	14530.9	3503.21	15857.1	4551.73	0.194255	0.223027
62.6	8896.84	12561.3	14844.9	12747.8	0.585387	0.461998		62.6	4846.94	11839.1	5875.68	11348.5	0.709521	0.65887		62.6	18579.9	-1997.8	20467.5	977.999	-0.120479	0.0456039		62.6	16154.4	4548.91	15351.4	3073.7	0.219719	0.166821		62.6	1000.1	7014	7511.46	8447.04	0.875208	0.529313		62.6	14530.9	5751.97	16048.9	3617.84	0.283587	0.183957
62.8	8896.84	12561.3	16185.9	11368	0.585387	0.412573		62.8	2186.94	8565.82	6469.27	12106.7	0.796616	0.651739		62.8	19129.6	5563.23	19997.6	249.734	0.225297	0.0123342		62.8	11862.1	3858.57	16779.4	3146.83	0.245446	0.157924		62.8	7667.06	5832.81	7365.76	7399.66	0.432064	0.501148		62.8	18924.5	5440.03	16010.4	3718.4	0.223277	0.188476
63	12806.7	12283.7	18531	9742.63	0.489577	0.344584		63	4846.94	8376.96	6106.26	15495.1	0.633471	0.717321		63	19129.6	5563.23	19766.1	2427.48	0.225297	0.109378		63	17455.1	3322.25	16562.9	2688.26	0.159898	0.139642		63	7667.06	1772.01	8135.74	7383.51	0.187731	0.475765		63	19989.4	3252.73	16974.4	4039.05	0.13995	0.192212
63.2	17822.7	10553	18591.8	6572.85	0.371903	0.261194		63.2	5716.09	18150.3	6310	14160.6	0.760496	0.691752		63.2	20679.9	1371.08	19028	3505.53	0.0621776	0.155569		63.2	22568.1	-722.319	16555.5	2852.83	-0.0330645	0.14699		63.2	12784.1	1408.7	7702.67	7974.17	0.099255	0.508659		63.2	23361.4	1059.6	17416.3	3810.33	0.0433887	0.179507
63.4	18548.7	-3489.33	20275.6	8251.28	-0.231704	0.289246		63.4	5716.09	18150.3	6513.5	15424.1	0.760496	0.70309		63.4	20679.9	1371.08	18677.8	3725.79	0.0621776	0.166303		63.4	22568.1	989.883	17418.6	2070.9	0.042019	0.106257		63.4	6671.51	5090.11	9113.79	9969.45	0.432773	0.522419		63.4	23361.4	1411.81	17678.7	2994.45	0.0569894	0.144847
63.6	36226.7	-4744.47	19661	3970.69	-0.150703	0.168024		63.6	5397.94	17200	6609.76	15416.5	0.761132	0.699914		63.6	19367.6	3214.95	18725.5	5015.77	0.142365	0.211268		63.6	16313.3	1433.97	18795.5	2426.03	0.0807992	0.114319		63.6	10654.5	11945.5	8573.29	9176.02	0.528562	0.516979		63.6	16231	1565.86	18251	2596.48	0.0879849	0.124547
63.8	30031.3	3809.02	26939.7	3406.94	0.112559	0.112267		63.8	5397.94	17200	6673.58	14792.2	0.761132	0.689107		63.8	16113.6	11300.1	18254.5	4769.48	0.412206	0.207153		63.8	16313.3	4844.36	18293.2	1751.06	0.228964	0.0873595		63.8	10654.5	11945.5	8559.76	9524.03	0.528562	0.526661		63.8	15283.5	703.755	17480.2	2457.6	0.0440199	0.123264
64	32474.3	4600.9	27384.8	2885.55	0.124097	0.0953261		64	3944.71	14970.2	7145.56	14714.1	0.79145	0.673117		64	11518.6	11626.3	17836	4849.7	0.502327	0.213778		64	16767.7	4812.1	18320.2	684.525	0.222991	0.0360187		64	10654.5	10615.9	7930.64	9931.93	0.499092	0.556019		64	16231	636.478	17101.9	2173.2	0.037734	0.112747
64.2	32103.3	4627.24	27856	1804.26	0.125978	0.0608308		64.2	12233.7	14381.7	6323.63	14813.3	0.540352	0.700825		64.2	11518.6	9376.59	15872.2	2943.1	0.448744	0.15642		64.2	16861.7	1051.97	18710	435.75	0.0587244	0.0227596		64.2	6135.48	10936.7	8406.26	9820.41	0.640616	0.538793		64.2	8728.5	1708.52	18675.7	2040.97	0.163698	0.0985183
64.4	32103.3	4627.24	27268.7	320.687	0.125978	0.0116236		64.4	4476.7	14932.5	8675.07	14735.7	0.769351	0.629442		64.4	11518.6	3573.7	15066.1	2662.21	0.23679	0.150167		64.4	20704.7	-401.242	18576.3	-54.8433	-0.0197623	-0.00296106		64.4	6135.48	10936.7	8519.37	9981.96	0.640616	0.539527		64.4	21752.5	783.819	17588.4	3012.7	0.0347803	0.14624
64.6	27427.3	1111.72	27278.3	-180.511	0.0389546	-0.00666148		64.6	12233.7	15476.4	7288.78	14359.5	0.558511	0.663308		64.6	11620.6	3566.46	14692.6	1875.73	0.234836	0.113212		64.6	21715.4	-473.002	19123.6	-672.139	-0.0222669	-0.0364275		64.6	6135.48	9367.57	9193.82	10491.8	0.604241	0.532968		64.6	17809.5	6961.81	17706.2	3097.33	0.281043	0.148884
64.8	23361.2	276.504	27658.2	-440.762	0.0116976	-0.0161941		64.8	8301.71	15755.6	7505.97	13789.3	0.654919	0.647529		64.8	16646.5	3209.62	14316.2	947.281	0.161643	0.0620617		64.8	23769.3	-618.828	19133.8	-1748.93	-0.0267307	-0.1006		64.8	10303.5	9071.65	8772.17	10739.4	0.468211	0.550412		64.8	17809.5	11239.9	17660.7	5168.55	0.386923	0.2264
65	23361.2	-183.577	27734.8	-558.304	-0.00792045	-0.0205436		65	8301.71	16074.4	7292.68	12766.5	0.659432	0.636441		65	16646.5	-2.49811	15958.3	1046.42	-0.00015009	0.061537		65	21715.4	-2834.76	19626.5	-1776.53	-0.150141	-0.0995253		65	10303.5	8911.22	8918.69	11163.9	0.463771	0.555899		65	17809.5	11239.9	17597.6	5342.59	0.386923	0.232892
65.2	21401.7	-44.4504	29243.7	-710.454	-0.00208128	-0.0248992		65.2	6443.2	12615.9	7756.7	13596.8	0.661935	0.636748		65.2	16646.5	-2.49811	17175.1	1074.19	-0.00015009	0.0588622		65.2	27073.6	-3215.19	17205.9	-1371	-0.134761	-0.0865808		65.2	12079.5	10723.2	8318.86	11600.7	0.47026	0.582378		65.2	15825.8	7602.78	18057.2	4034.57	0.324509	0.182628
65.4	23820.7	-216.202	31367.8	-675.076	-0.00915933	-0.0219947		65.4	6443.2	12615.9	7699.65	13202.5	0.661935	0.631633		65.4	23023.3	-455.252	16868.9	1620.74	-0.0201723	0.0876566		65.4	11608.2	-2743.99	18244.2	-1074	-0.309558	-0.0625503		65.4	12079.5	13494.4	7375.1	12356.9	0.527664	0.626236		65.4	19098.8	4939.08	17533.6	3398.02	0.205471	0.162339
65.6	37256.2	-2252.51	28367.5	123.444	-0.0643509	0.00433276		65.6	6597.8	11958.6	7645.42	13233.3	0.644446	0.633818		65.6	22938.5	1661.23	17812.5	1571.99	0.0675301	0.0810955		65.6	15457.6	-2014.17	16047.2	-1067.9	-0.149825	-0.0712914		65.6	7027.53	18439.9	8364.66	12654.3	0.724058	0.602042		65.6	18328.6	3270.68	17495.8	3281.46	0.151425	0.157935
65.8	37256.2	-3361.68	29586	-326.092	-0.0991809	-0.0111447		65.8	7091.79	11923.5	7572.29	13251.2	0.627048	0.636359		65.8	22938.5	2123.94	17023.2	1469.78	0.0847457	0.079478		65.8	15068	-1986.5	15759.8	-819.512	-0.151856	-0.0548524		65.8	7027.53	18439.9	7717.51	14451	0.724058	0.651871		65.8	18328.6	3270.68	17438.5	2985.71	0.151425	0.146185
66	30239.2	-1754.31	30195.9	-848.929	-0.0615874	-0.0289273		66	7091.79	12769.9	7683.84	13031.3	0.642941	0.629071		66	14886.5	2695.63	18294.3	1010.2	0.153316	0.0523296		66	15457.6	-312.153	15439.3	-743.966	-0.0206103	-0.050626		66	4234.79	22770.9	7540.67	14612.6	0.843189	0.659613		66	18328.6	1805.83	17380.4	3222.54	0.0896883	0.156412
66.2	30239.2	1579.3	29701	-915.542	0.0496347	-0.0318057		66.2	9707.68	12584.2	7418.5	12949.5	0.564519	0.635777		66.2	14886.5	2402.7	16199.6	508.425	0.138971	0.03043		66.2	15597.2	682.082	15120.9	-478.294	0.0418987	-0.0326645		66.2	4234.79	14343.8	6708.78	15933.3	0.772061	0.703703		66.2	17720.1	1619.63	17696.7	3112.51	0.083746	0.149573
66.4	30239.2	1579.3	29368	-295.71	0.0496347	-0.0101716		66.4	9707.68	12584.2	7963.25	12891	0.564519	0.618148		66.4	11531.4	91.4037	16019.2	753.578	0.00786416	0.0449285		66.4	15597.2	682.082	14618.7	-6.82063	0.0418987	-0.000466787		66.4	4234.79	18193.2	6286.67	12402.2	0.811183	0.663614		66.4	17720.1	1619.63	17895.2	3193.55	0.083746	0.151434
66.6	30404.6	-2849.76	28556.8	463.839	-0.103421	0.0159831		66.6	5540.91	14177.4	8405.95	12778.9	0.718996	0.603209		66.6	10737.6	147.765	15206.1	689.078	0.0135746	0.0433515		66.6	12720.9	1360.21	14610.4	156.352	0.0965982	0.0105881		66.6	6203.53	10744.8	5788.43	12515.4	0.633974	0.683759		66.6	14856	2571.59	17879.7	3031.27	0.147559	0.144961
66.8	24022.3	-2396.61	29728.8	121.333	-0.110822	0.00406475		66.8	5540.91	14806.9	7631.67	13133	0.72769	0.632469		66.8	10737.6	147.765	14816.7	761.989	0.0135746	0.0489124		66.8	9743.01	1571.65	15315.3	459.163	0.138903	0.029108		66.8	6203.53	10188.2	5743.2	11322.8	0.621544	0.663471		66.8	14856	2571.59	17155.1	3128.03	0.147559	0.154218
67	27309.8	3941.34	29896	-362.112	0.126118	-0.0122609		67	5392.53	14817.4	7327.17	13434.9	0.733174	0.647089		67	12224.6	180.899	15093.4	831.428	0.0145821	0.0522095		67	12720.9	1360.21	15725.6	836.628	0.0965982	0.0505142		67	2449.58	10367.1	6015.63	10317.3	0.808876	0.631686		67	20477.7	2172.45	16473.2	3487.09	0.0959131	0.174701
67.2	27309.8	3941.34	30913.2	530.195	0.126118	0.0168619		67.2	18807.5	11330.8	6818.84	14132.2	0.375961	0.674535		67.2	18454.6	-261.431	14827.3	1184	-0.0143697	0.0739476		67.2	18502.7	-286.699	14996.6	845.348	-0.0157388	0.0533614		67.2	2449.58	10367.1	6009.22	9226.18	0.808876	0.605575		67.2	20477.7	5856.8	17199.9	3079	0.2224	0.151832
67.4	35309.8	2888.37	29841.6	448.698	0.0756153	0.0148133		67.4	5392.53	12227.3	11014	13027.7	0.693952	0.541881		67.4	12366.6	960.045	17477	1177.87	0.0720395	0.0631401		67.4	18502.7	-4030.63	15182.4	207.388	-0.27851	0.0134756		67.4	11032.3	4135.39	5071.76	9681.04	0.272644	0.656217		67.4	13411.2	6358.52	17943.6	4061.33	0.321629	0.184565
67.6	35309.8	-2358.74	29408.7	1051.97	-0.071583	0.0345354		67.6	19350.6	11236.3	9171.95	12991	0.367357	0.586159		67.6	17904.6	2451.46	17237.7	1070.79	0.120429	0.0584859		67.6	14944.9	-3778.02	16039.8	-1078.45	-0.338323	-0.0720822		67.6	11032.3	4135.39	5486.76	10458.2	0.272644	0.655893		67.6	13411.2	6008.3	17137.4	4656.25	0.309395	0.213652
67.8	31465	-1148.09	29322.6	760.949	-0.0378696	0.0252945		67.8	11589.5	11787.3	10236.6	12762.1	0.504232	0.554906		67.8	17904.6	2451.46	20234.3	1036.61	0.120429	0.0487336		67.8	14906.4	-826.786	15648	-1716.66	-0.0587222	-0.123223		67.8	7307.3	13539.6	5508.03	9162.41	0.649479	0.624549		67.8	13411.2	4429.19	17382.6	4765.48	0.248267	0.215164
68	28550	-941.126	29110.9	1114.25	-0.0340878	0.0368651		68	12425.4	19750.8	9627.48	12263.6	0.613833	0.56021		68	28391.6	372.029	19458.5	1295.28	0.012934	0.0624119		68	14944.9	-829.52	15749.8	-1086.24	-0.058767	-0.0740776		68	5614.31	13659.9	4670.67	7834.14	0.708713	0.62649		68	22004	406.773	16602.3	4547.16	0.0181508	0.215001
68.2	26711.8	121.388	28742.4	1991.22	0.0045238	0.0647896		68.2	11589.5	10542.9	8155.11	13479.5	0.476356	0.623052		68.2	28391.6	372.029	18777.5	1078.46	0.012934	0.0543144		68.2	15713.8	-2162.3	16064.6	-695.672	-0.159561	-0.0452649		68.2	59.3036	8295.23	5146.93	7671.48	0.992902	0.598474		68.2	21405	449.302	16875.3	3561.14	0.0205589	0.174254
68.4	26294.3	5451.13	28368.1	1354.47	0.171714	0.0455703		68.4	4092.35	11075.2	8360.35	13361.8	0.73019	0.615124		68.4	21481.1	1230.55	17700.3	911.111	0.0541814	0.0489545		68.4	19180.9	-2408.46	16139.9	-591.503	-0.143596	-0.0380426		68.4	59.3036	5965.34	5159.36	8303.03	0.990157	0.616757		68.4	21405	449.302	15892	3765.04	0.0205589	0.191537
68.6	26294.3	5451.13	28248.4	584.35	0.171714	0.0202669		68.6	2110.36	11215.9	8999.08	13936.7	0.841639	0.607639		68.6	20600.1	1293.1	15802.1	1074.39	0.0590641	0.0636618		68.6	22471.8	-3173.6	16318.2	990.7	-0.16445	0.0572364		68.6	4196.63	5671.59	4649.61	9199.62	0.574733	0.66427		68.6	14087.4	5552.48	16475.8	3547.65	0.282715	0.177175
68.8	26294.3	1938.67	28271.7	-319.857	0.0686668	-0.0114432		68.8	4092.35	13694.6	10006	14223.4	0.769924	0.58703		68.8	15879	1628.3	15788.4	1166.22	0.093007	0.0687851		68.8	22471.8	4822.25	15204.6	1363.72	0.176678	0.0823088		68.8	4361.02	8216.63	5059.6	9336.18	0.653272	0.648536		68.8	14087.4	5552.48	16478	4961.1	0.282715	0.231404
69	34068.3	-841.757	26658.8	-2.74522	-0.0253339	-0.000102987		69	8070.87	16713.7	11608.9	13798.8	0.674359	0.543096		69	15879	1810.52	15064.8	1333.39	0.10235	0.0813132		69	16136.3	5272.07	13172.7	5707.4	0.246262	0.302298		69	4196.63	8228.3	5046.27	9969.37	0.662241	0.663933		69	15719.8	8396.78	16392.3	5271.07	0.348175	0.243318
69.2	25259.5	-216.335	28106.3	-79.7279	-0.00863848	-0.00284472		69.2	14667.3	16245.3	10752.6	13592.6	0.525524	0.558327		69.2	14549.3	3048.22	14898.1	1442.89	0.173219	0.0882984		69.2	11182.3	9220.37	12123.5	7100.19	0.451921	0.369347		69.2	4361.02	8216.63	5038.8	10425.2	0.653272	0.674159		69.2	15719.8	10893.8	16657.7	5297.12	0.409332	0.241274
69.4	31358.5	-1947.63	26373	-100.48	-0.0662215	-0.00382452		69.4	14667.3	16245.3	10376	12544.9	0.525524	0.547312		69.4	14549.3	1904.93	14478.7	1871.02	0.115772	0.114438		69.4	9443.29	9343.84	10482.1	8640.28	0.497353	0.45184		69.4	3577.25	11271	5256.35	10093.7	0.759079	0.657569		69.4	19538.8	10622.6	15545.4	4405.62	0.352192	0.220821
69.6	25259.5	-1989.43	26819.2	-355.7	-0.0854931	-0.0134411		69.6	12555.3	12016.7	9861.63	12746.4	0.489041	0.563801		69.6	13541	-463.754	14590.6	1859.89	-0.0354626	0.11306		69.6	9443.29	9343.84	9055.04	9581.67	0.497353	0.514129		69.6	9392.63	10858.1	4815.6	10179.1	0.536183	0.678846		69.6	14195.8	2854.79	15962.2	4731.34	0.167431	0.228638
69.8	26347.5	-2066.68	25843.5	-360.376	-0.0851156	-0.0141417		69.8	9952.27	12201.5	9708.57	12658.4	0.550764	0.565941		69.8	13541	-892.485	14560.6	1391.46	-0.0705604	0.0872275		69.8	8751.65	7993.51	8399.74	10516.9	0.477362	0.555961		69.8	11757.2	10690.2	6168.64	10450.4	0.476233	0.628821		69.8	13748.8	2714.46	16169.9	4106.85	0.16488	0.20254
70	23858.5	-1889.96	26020.5	-309.581	-0.0860302	-0.0120409		70	7837.28	12351.7	10243.9	12597.4	0.611804	0.551518		70	13590.3	-895.984	14879.9	1188.03	-0.0705815	0.0739379		70	3645.65	13335.7	8866.23	10066.3	0.785314	0.531694		70	11757.2	10305.4	7421.82	10597.8	0.467096	0.588125		70	13748.8	2714.46	16759.1	3796.27	0.16488	0.184685
70.2	22814.1	-18.2307	26021.7	-598.563	-0.000799736	-0.023544		70.2	6684.34	11445.2	10831.3	12797.9	0.631301	0.541614		70.2	16525.3	7143.85	14343.1	798.2	0.301821	0.0527166		70.2	3645.65	6638.57	8716.6	12204.8	0.645511	0.583364		70.2	14243.9	14602	7299.45	10423.1	0.506208	0.588126		70.2	17727.3	2260.32	16475.3	3640.9	0.113086	0.180993
70.4	22772.1	-15.2482	25407.5	-303.464	-0.000670051	-0.0120882		70.4	6684.34	11445.2	11659.2	13239.5	0.631301	0.531733		70.4	16358.4	7155.7	14442.1	2680.34	0.304315	0.15654		70.4	9207.36	12257.4	7881.84	12154.1	0.571047	0.606615		70.4	4711.86	8976.53	8340.37	11914.4	0.655777	0.588228		70.4	19359.3	2658.74	15927.5	3399.62	0.120753	0.175898
70.6	22814.1	-18.2307	25076	-155.115	-0.000799736	-0.0062243		70.6	11762.8	11084.6	11280.7	13542.5	0.485158	0.545558		70.6	16358.4	5308.93	13632	2680.39	0.24502	0.164317		70.6	9207.36	12257.4	8292.82	12405	0.571047	0.599337		70.6	4598.86	15757.6	5931.5	10896.2	0.774083	0.647515		70.6	17727.3	2774.61	15604.9	3247.84	0.135334	0.172274
70.8	24348.4	658.296	24949.3	126.087	0.0263248	0.0050283		70.8	13859.2	13383.7	11785	13472.7	0.491274	0.53341		70.8	11478.1	1466.96	14685.6	2928.97	0.113322	0.166281		70.8	8508.77	13359.2	8254.75	12260.8	0.610902	0.597634		70.8	-2077.44	9458.57	6391.51	12073.7	1.28145	0.653862		70.8	16063.3	3482.83	15674.6	3137.78	0.178185	0.166793
71	29936.8	261.521	24275.5	739.28	0.00866011	0.0295538		71	13859.2	15510	12219.7	13469	0.528105	0.524314		71	9983.33	1573.09	13131.1	2985.81	0.136123	0.185259		71	7434.48	13435.4	8335.99	12112.1	0.643771	0.592335		71	-2077.44	15236.4	8458.92	10504	1.15787	0.553923		71	16063.3	6024.81	15415.8	2623.23	0.272763	0.14542
71.2	29936.8	6771.84	25189.4	708.082	0.184475	0.0273417		71.2	14918.2	15286.5	12244.8	13967.7	0.506097	0.532865		71.2	9983.33	4449.78	12728.8	2268.57	0.308303	0.151265		71.2	7434.48	12181.5	8291.36	12239.4	0.620999	0.596149		71.2	9266.17	8577.68	8053.06	11426.2	0.480708	0.586584		71.2	15943.4	6033.33	15099.8	2055.7	0.274533	0.119828
71.4	23871.4	7202.48	26144.3	3547.84	0.231786	0.119487		71.4	14918.2	15434.8	12455.1	14099.2	0.50851	0.530956		71.4	9983.33	4449.78	13166.5	1583.78	0.308303	0.107373		71.4	7434.48	12181.5	8978.52	12174.9	0.620999	0.575552		71.4	9279.2	10844.9	7772.26	11207.4	0.538901	0.590496		71.4	12580.5	-555.575	15546.3	2367.18	-0.0462018	0.132145
71.6	23871.4	6971.16	25014.4	5077.79	0.226024	0.168741		71.6	14918.2	15286.5	12530.8	14460.4	0.506097	0.535746		71.6	15045.4	4090.37	12753.7	333.168	0.213755	0.0254582		71.6	14145.1	8907.71	8023.12	12996.5	0.386405	0.618302		71.6	9279.2	10844.9	7487.39	11199.8	0.538901	0.599329		71.6	12580.5	-4438.25	15551.1	2282.82	-0.545087	0.128004
71.8	27922	3506.36	23769.7	6596.69	0.111567	0.217237		71.8	7301.22	15216.6	13610.3	14504.4	0.675759	0.515902		71.8	13285.9	1185.56	14201.9	-475.842	0.081924	-0.0346669		71.8	14145.1	13274.3	7131.17	12685.1	0.484121	0.640136		71.8	8262.6	11775.3	7387.32	10958.5	0.587651	0.597329		71.8	15611.3	-770.757	15342.9	1992.78	-0.051936	0.114952
72	27922	3506.36	22212.2	7575.75	0.111567	0.254323		72	15440.4	14638.8	11940.8	14502	0.486674	0.548429		72	13285.9	-2567.6	14869.9	-112.561	-0.239553	-0.00762749		72	8875.82	13648.4	6819.18	12573.7	0.605944	0.648367		72	7689.84	12513.8	7427.67	10658.3	0.619383	0.589313		72	16465.7	4595.53	15307.8	1706.48	0.218199	0.100297
72.2	15272.7	12145.6	24259.4	7799.85	0.442974	0.243295		72.2	15440.4	13545.4	12512.8	14579.9	0.467311	0.538148		72.2	13285.9	-2567.6	16313.9	-365.663	-0.239553	-0.0229281		72.2	7990.82	13711.3	5378.69	12557	0.631795	0.700112		72.2	7689.84	11815.9	7374.6	10654.1	0.605766	0.590952		72.2	15611.3	4656.2	15455.3	1815.17	0.229738	0.105102
72.4	15272.7	14385.2	20099.3	10694.7	0.485038	0.347297		72.4	15440.4	17356.6	12072.1	13574.2	0.529213	0.529285		72.4	18154.9	-2913.3	16302.5	-220.685	-0.191141	-0.0137227		72.4	3140.04	13723.7	5040.19	12445.1	0.813799	0.711747		72.4	7689.84	10036.6	7364.51	10700.5	0.566195	0.592333		72.4	15543.7	2080.7	15307.6	2024.82	0.118058	0.116822
72.6	12764.7	14563.2	18324.3	12529.5	0.532907	0.406092		72.6	11467.3	13827.5	11312.9	13395.8	0.546653	0.542149		72.6	18411.7	-1417.91	17619.3	-400.108	-0.083437	-0.0232361		72.6	260.961	11423.5	4411.5	12836.6	0.977666	0.744232		72.6	8383.37	9589.82	7073.07	10554.9	0.533563	0.598758		72.6	13016.7	1060.87	15614.6	1878.43	0.0753589	0.107382
72.8	15180	14815.3	15841.2	13487.7	0.49392	0.459877		72.8	4595.31	9796.32	11571.8	13179.2	0.680696	0.532472		72.8	20976.3	-595.009	18002.9	-347.921	-0.0291939	-0.0197066		72.8	260.961	13928.1	4332.56	12398.8	0.981608	0.741051		72.8	4506.9	8798.29	7872.04	10157.9	0.661268	0.56339		72.8	15543.7	1142.14	15316.7	1776.81	0.0684496	0.103946
73	9517.01	17747.9	15704.2	13307.1	0.650943	0.458686		73	4595.31	9796.32	11574.4	12225.9	0.680696	0.513687		73	20976.3	1583.29	18712.9	-522.337	0.0701826	-0.0287147		73	3375.45	13392.1	4196.58	12573.3	0.798692	0.749755		73	8383.37	6312.11	7270.93	9934.67	0.429527	0.577409		73	18124.7	958.886	15407.4	1949.69	0.0502467	0.112328
73.2	9920.39	15188.7	14073.8	14686.8	0.604909	0.510656		73.2	8616.86	9933.26	12540.4	12124.8	0.535482	0.491576		73.2	22943.9	-734.706	18127.7	77.2444	-0.0330812	0.00424306		73.2	3593.96	13376.6	4578.89	12424	0.788224	0.7307		73.2	4506.9	3021.97	8015.23	8867.67	0.401384	0.525246		73.2	18124.7	3963.68	15636.5	1763.06	0.179447	0.101328
73.4	9708.17	17733	13197.1	14202	0.646219	0.518338		73.4	13688.4	11609.9	12557.4	11936.9	0.45892	0.487335		73.4	19299.4	-1819.02	17992	66.9592	-0.10406	0.0037078		73.4	6750.72	9462.09	4094.82	12694.5	0.583618	0.756106		73.4	8517.68	6302.57	7232.84	7491.66	0.425268	0.508789		73.4	15436.7	5289.48	15996.9	1925.88	0.255208	0.107454
73.6	9708.17	17733	13038.2	14261.1	0.646219	0.522399		73.6	15833.3	11892.9	12084.4	12058.9	0.428939	0.499473		73.6	17228.7	-1672	17884.2	250.441	-0.107478	0.0138101		73.6	3593.96	9686.22	4722.58	12207.6	0.729374	0.721056		73.6	8517.68	5599.25	7580.98	8696.4	0.396634	0.534263		73.6	14141.7	5381.43	15867.6	2103.06	0.275644	0.117027
73.8	9708.17	17733	13607	13243.2	0.646219	0.493227		73.8	15098.5	11945	11949.9	12174.2	0.441696	0.504649		73.8	15728.3	-685.986	17921.6	727.77	-0.0456038	0.0390238		73.8	6750.72	10525	3812.31	11740.9	0.609236	0.754886		73.8	10128.6	13762.4	7739.71	8165.32	0.57605	0.51338		73.8	12852.7	-2985.64	15936.1	2703.74	-0.302586	0.145052
74	12754.3	8040.95	14942.6	13389.4	0.386672	0.47259		74	15098.5	11398.4	11218.2	12606.6	0.430179	0.529139		74	15728.3	3597.12	17681.2	315.161	0.186134	0.0175125		74	2265.72	10843.4	4607.53	11687.2	0.827165	0.717238		74	12856.8	10581.2	7357.55	10798	0.451456	0.594749		74	14141.7	-3077.16	16325.8	1243.2	-0.27811	0.0707607
74.2	29438.1	6385.26	13772.8	11109	0.178243	0.446471		74.2	11920.5	11624.1	11022.8	12979.1	0.493704	0.540754		74.2	15458.3	5125.39	17722.9	876.459	0.249002	0.047123		74.2	4171.54	10708.1	4203.32	11868.6	0.719648	0.738467		74.2	10128.6	16622.6	5979.9	10402.9	0.621378	0.63499		74.2	19017.5	-5574.2	15982.9	1439.02	-0.414647	0.0825982
74.4	29438.1	6385.26	18782.2	9915.82	0.178243	0.345522		74.4	11920.5	14361.5	10232.7	13000.5	0.546438	0.559566		74.4	16194.8	5073.09	17463.5	-193.595	0.238533	-0.01121		74.4	2447.46	12379	4761.32	11985.5	0.834927	0.715688		74.4	3996.31	11210.3	6258.26	11659.6	0.737199	0.650724		74.4	19017.5	2512.04	16162.2	804.889	0.116679	0.0474383
74.6	15376.3	8153.03	22091.4	9677.61	0.346505	0.304624		74.6	9728.02	17236.9	10172.1	13435.1	0.639234	0.56911		74.6	20891.8	-1330.94	17144.3	438.831	-0.0680412	0.0249575		74.6	2812.01	16669.6	5004.35	12064.7	0.855659	0.706818		74.6	3996.31	14438.6	5903.24	10770.2	0.783221	0.64595		74.6	18220.6	4959.75	15932.6	1238.07	0.213963	0.0721039
74.8	13316.1	19943.7	23417.7	5459.81	0.599634	0.189068		74.8	11575	17020.5	9530.26	14841.2	0.595216	0.608959		74.8	20891.8	-1330.94	17957.3	514.9	-0.0680412	0.0278743		74.8	2812.01	16195.1	5991.37	13030	0.852055	0.68502		74.8	4963.54	8568.71	5728.55	11775.3	0.633207	0.672727		74.8	15593.6	5146.26	15988.1	919.031	0.248133	0.0543574
75	13316.1	8299.3	28640.8	4072.28	0.383953	0.124485		75	9728.02	17236.9	9609.48	15363.1	0.639234	0.615198		75	18501.7	-1161.25	18337.4	1072.64	-0.0669675	0.0552623		75	9093.46	15749.2	5435.5	12930.9	0.633957	0.704051		75	4963.54	8450.74	5699.45	11571.7	0.629981	0.670002		75	15593.6	3835.17	15525.2	405.683	0.197396	0.0254652
75.2	32291.6	4193.85	27394.3	3952.7	0.114946	0.126095		75.2	4248.81	17944.5	10208	15615.1	0.808554	0.604695		75.2	18501.7	991.807	17949.6	1089.09	0.0508788	0.0572042		75.2	9093.46	12357.8	5799.07	13008.5	0.576087	0.691663		75.2	4963.54	8450.74	5824.23	11865.1	0.629981	0.670749		75.2	12795.7	3993.81	15954.8	-1504.92	0.237876	-0.104148
75.4	32291.6	4193.85	28823.3	3394.63	0.114946	0.105365		75.4	4248.81	17944.5	9566.69	15820.7	0.808554	0.623171		75.4	16205	1154.87	17994.8	1152.98	0.0665254	0.0602146		75.4	6272.53	7925.28	5987.3	13421.2	0.558204	0.691511		75.4	7190.15	15543.3	5243.01	11293.3	0.683719	0.682941		75.4	15528.2	-3762.43	15458.7	-735.512	-0.319777	-0.0499559
75.6	32291.6	1199.1	28813	3106.19	0.0358038	0.0973141		75.6	10632.8	15311.6	8673.42	15931.8	0.590169	0.647496		75.6	21543.3	775.854	16996.1	1278.37	0.0347618	0.0699539		75.6	5411.6	12619.2	6334.39	13105.7	0.699869	0.674158		75.6	7190.15	15543.3	4593.8	11776.3	0.683719	0.719378		75.6	14646.7	-3699.84	15863.3	-935.168	-0.337983	-0.0626446
75.8	27085.9	1568.71	30714.7	2623.06	0.0547454	0.0786814		75.8	10632.8	15311.6	9240.39	14326.5	0.590169	0.607909		75.8	12202	1352.8	18228.9	1229.55	0.0998024	0.0631883		75.8	5411.6	13843.4	6528.93	13202.3	0.718951	0.669106		75.8	3936.44	12502.1	4729.17	12289.9	0.760536	0.722125		75.8	15528.2	-3762.43	15830.7	-462.616	-0.319777	-0.0301023
76	34518.4	1041	30076.6	2802.74	0.0292749	0.0852431		76	7741.81	8045.02	9951.39	14706.8	0.509603	0.596426		76	20619.3	621.448	16015.1	1314.45	0.0292573	0.07585		76	6415.53	13772.2	6593.12	13137.4	0.682206	0.665842		76	3936.44	11540.3	4587.75	12081.6	0.745654	0.72478		76	14646.7	-2953.37	16189.6	220.95	-0.252569	0.0134639
76.2	34353.2	3552.88	29489.1	2322.31	0.0937284	0.0730025		76.2	7741.81	7442.8	10642.8	12588.5	0.490154	0.541876		76.2	12202	1195.11	16914.9	1128.21	0.0892063	0.0625287		76.2	6415.53	12154.5	6957.22	13463.7	0.654523	0.659309		76.2	4945.64	12430.5	4162.3	11790.8	0.715377	0.739092		76.2	14614.2	-1069.27	16239.8	632.279	-0.0789427	0.0374749
76.4	34353.2	3552.88	28192.7	2044.25	0.0937284	0.0676077		76.4	11548.9	7172.5	10625.6	12244.1	0.383119	0.535384		76.4	13568.3	1122.07	16491.8	976.407	0.0763811	0.0558964		76.4	6415.53	12154.5	7302.01	14006	0.654523	0.657311		76.4	4945.64	11468.6	3969.38	12053.3	0.698698	0.752265		76.4	14614.2	962.828	16542.3	533.238	0.0618106	0.0312282
76.6	28745.8	3951.01	27720.4	1038.25	0.120838	0.0361021		76.6	12759.8	14533.7	10709.3	11189.8	0.532495	0.510971		76.6	12827.3	3455.71	16844.4	921.888	0.212228	0.0518898		76.6	8409.99	15570.4	7273.7	13452	0.649298	0.649049		76.6	1206.86	19479.8	4450.91	9713.54	0.94166	0.685769		76.6	19444.5	-1412.22	16290.5	1675.43	-0.0783165	0.0932558
76.8	22751.1	-983.887	28604.5	1619.22	-0.0452004	0.0535744		76.8	12759.8	14533.7	10626.9	12326.7	0.532495	0.537026		76.8	13568.3	3403.1	17932.6	1617.67	0.20052	0.0827439		76.8	10281	15545.5	7459.53	13133.1	0.601921	0.637758		76.8	1206.86	11040.7	4290.6	7525.8	0.901461	0.636895		76.8	20590.6	3584.48	17540.8	995.684	0.148271	0.0537148
77	22751.1	-2740.84	29904.4	2042.94	-0.136972	0.0639472		77	16005.8	13491.2	9567.72	12614.9	0.457376	0.568684		77	21783	2003.76	17191.1	2090.16	0.0842384	0.108404		77	10177	15552.9	8007.18	12255.3	0.604469	0.604828		77	2259.68	5897.15	4921.35	6956.58	0.722971	0.585673		77	20590.6	3584.48	18281.9	844.58	0.148271	0.0441577
77.2	29076.7	-3189.96	29186.2	4217.89	-0.123227	0.126269		77.2	9805.81	13931.4	10137.8	12410.9	0.586902	0.550403		77.2	21783	2003.76	16661.5	2065.87	0.0842384	0.110313		77.2	10177	12587.8	8079.89	12191	0.55295	0.601404		77.2	5794.68	3304.75	4814.69	6963.73	0.363182	0.591228		77.2	19951.9	3629.83	18416	344.1	0.153926	0.0183421
77.4	29076.7	4674.68	29890.6	4062.29	0.138503	0.119645		77.4	8733.51	14852.7	10110.5	12076.9	0.629719	0.544314		77.4	17243.1	-2519.33	16697.1	2095.12	-0.171106	0.111489		77.4	10083.7	12118.6	8089.67	12287.1	0.545827	0.602996		77.4	5794.68	3304.75	4818.88	7257.69	0.363182	0.600973		77.4	14819.2	-435.965	19482.1	1201.69	-0.0303105	0.0580982
77.6	29312.7	5431.47	30857.1	4002.18	0.156327	0.114809		77.6	8733.51	14852.7	9831.29	11564.2	0.629719	0.540496		77.6	15747	3773.36	16995	634.821	0.193303	0.0360084		77.6	4408.69	10679.8	8496.41	12269.4	0.70781	0.590845		77.6	4320.4	4951.4	5493.55	7684.52	0.534028	0.58313		77.6	19951.9	-800.383	18938.3	933.628	-0.0417922	0.0469822
77.8	36081.3	4177.35	29748.6	4038.7	0.103763	0.119533		77.8	8102.16	14095.4	9432.19	9598.31	0.634998	0.504365		77.8	17243.1	-3284.38	16707.3	1643.66	-0.235293	0.0895682		77.8	3878.35	10717.4	6900.23	12176.3	0.734283	0.638286		77.8	4320.4	5911.21	5889.78	8276.74	0.57774	0.584247		77.8	20164.4	330.582	18981.2	699.424	0.0161299	0.0355388
78	36081.3	4950.9	28177.5	3945.75	0.120659	0.122832		78	8102.16	4328.07	8935.01	11053	0.348189	0.552981		78	15279.1	3799.55	17389.2	332.633	0.199152	0.0187697		78	3878.35	13112.2	6417.48	11559.9	0.771735	0.643026		78	8176.02	8550.06	5271.28	8184.33	0.511181	0.608247		78	20164.4	330.582	18717.4	875.005	0.0161299	0.0446604
78.2	28376.6	2519.22	28161.7	4710.49	0.081539	0.143297		78.2	7411.4	4377.11	8668.61	10941.6	0.371303	0.557955		78.2	17857.1	-3333.88	16885.3	1239.56	-0.229555	0.0683904		78.2	8139.64	12809.6	5638.4	11158.3	0.61146	0.664315		78.2	8176.02	8467.3	6228.34	8269.65	0.508751	0.5704		78.2	20913.4	1164.37	18299.7	740.942	0.0527393	0.0389137
78.4	28376.6	4993.27	28263.6	4541.71	0.149634	0.138445		78.4	7411.4	9809.26	8331.42	10907.8	0.569622	0.566957		78.4	15499	-392.141	17786	721.786	-0.0259578	0.038999		78.4	8139.64	10579.4	5728.8	11368.2	0.565169	0.664923		78.4	7199.86	8619.36	6802.62	8384.86	0.544866	0.55209		78.4	18907.5	-1613.98	18325.5	1288.01	-0.0933286	0.0656696
78.6	28232.2	5003.52	28185	4829.57	0.150547	0.146286		78.6	7411.4	9809.26	8135.84	11282.8	0.569622	0.58103		78.6	19016.3	-641.869	17241	1154.84	-0.0349327	0.0627771		78.6	2921.2	10950	6199.98	10985.3	0.789405	0.639227		78.6	7199.86	9047.34	6962.77	8355.23	0.556855	0.545452		78.6	18907.5	-676.168	18028	1363.5	-0.0370883	0.0703143
78.8	28232.2	5698.71	28245.2	4849.78	0.167951	0.146541		78.8	13934.1	9346.15	7314.42	11905.3	0.401462	0.619431		78.8	19016.3	8001.78	17292.7	296.728	0.296164	0.0168696		78.8	2921.2	10748.9	5648.67	10874.1	0.786308	0.658128		78.8	7199.86	10671.9	7096.73	7829.63	0.597138	0.52455		78.8	15906.4	-463.092	18429.3	1842.53	-0.0299865	0.0908911
79	23474.2	6036.53	28833.5	5026.12	0.204554	0.14844		79	6742.85	11425	8367.07	12319.9	0.628857	0.595539		79	19016.3	8001.78	17276.5	-1524.44	0.296164	-0.0967771		79	3106.2	11552.5	5489.75	10540	0.788098	0.657527		79	8937.39	8923.98	7042.97	7909.35	0.499625	0.528971		79	15906.4	3594.63	18241.4	1771.35	0.18433	0.088511
79.2	23474.2	6036.53	27427.6	5264.74	0.204554	0.161039		79.2	1901.03	15861.9	8080.66	12066.3	0.892977	0.598914		79.2	16848.4	-2128.62	17491.9	-844.632	-0.14461	-0.0507372		79.2	3496.2	10708.1	5611.62	10551.2	0.753864	0.652806		79.2	2976.31	5815	8042.99	8248.81	0.661448	0.506316		79.2	17892	8259.66	17876.2	2189.4	0.315837	0.109112
79.4	26141.2	3097.35	26293.8	5926.63	0.105934	0.18394		79.4	1901.03	15336.8	7764.21	12436.7	0.889717	0.615651		79.4	16848.4	-2128.62	17209.4	-993.717	-0.14461	-0.0612812		79.4	6026.43	10217.5	5814.85	10317.4	0.629005	0.63955		79.4	8937.39	5391.77	7045.92	8157.96	0.376279	0.536571		79.4	18905	8187.74	17700.5	2918.12	0.302212	0.141528
79.6	26141.2	11213.4	26223.4	4660.11	0.300188	0.150893		79.6	7386.13	14947.3	7471.96	12232.4	0.66928	0.620796		79.6	16848.4	-2031.19	16995.6	-963.866	-0.137083	-0.0601223		79.6	11147.4	7851.34	5478.73	10423	0.413255	0.655463		79.6	6451.39	7996.84	7858.89	7485.68	0.553483	0.487839		79.6	18707.2	3134.16	17930.4	3514.21	0.143497	0.163874
79.8	26141.2	3097.35	25944.2	6518.78	0.105934	0.200806		79.8	7386.13	14132.7	8448.74	11938.4	0.65676	0.585585		79.8	16368.4	-1698.19	16674.1	-844.272	-0.115757	-0.0533343		79.8	11147.4	7851.34	5371.39	10090.2	0.413255	0.652598		79.8	13576.4	7490.97	7110.25	7850.65	0.355572	0.524745		79.8	18707.2	3134.16	17710.9	2839	0.143497	0.138152
80	22036.2	6643.68	26309	5746.68	0.23165	0.179272		80	7386.13	14132.7	9450.09	11840.7	0.65676	0.556141		80	11665.5	-963.335	16628.7	-894.876	-0.0900127	-0.056876		80	4153.06	9789.49	5928.79	9769.27	0.70213	0.622323		80	7697.69	7908.36	7633.75	7842.41	0.506749	0.506741		80	13610.8	2180.88	17997.7	2777.69	0.138103	0.133701
80.2	31842.2	4140.53	24522.8	6190.31	0.11507	0.201553		80.2	6870.16	13617.6	11417.4	11403.9	0.664671	0.499705		80.2	11501.2	-951.664	14919.9	-868.09	-0.0902094	-0.0617777		80.2	4153.06	12963.6	5727.27	9530.55	0.757368	0.624633		80.2	7697.69	11177	7420.99	7801.67	0.592168	0.512504		80.2	13610.8	2655.98	17404.8	2508.14	0.163276	0.125956
80.4	31842.2	4140.53	25586.4	6312.24	0.11507	0.197885		80.4	17751.2	6242.7	10861.4	12105.2	0.260179	0.527079		80.4	7614.13	-103.743	14237.8	-1301.18	-0.0138133	-0.100581		80.4	6747.24	9605.31	5090.89	9908.24	0.587389	0.660587		80.4	7331.34	11203	7446.54	8479.97	0.604445	0.532444		80.4	18500.2	2308.82	16887.2	2541	0.110953	0.130789
80.6	31842.2	4140.53	22528.1	6844.51	0.11507	0.233024		80.6	10943.2	6726.07	12083.9	11501.4	0.380666	0.487651		80.6	11501.2	-2416.42	13175	-1061.65	-0.265986	-0.0876429		80.6	6747.24	8470.95	3907.38	9977.53	0.556633	0.718588		80.6	7331.34	7261.15	7344.18	9033.68	0.497595	0.551579		80.6	19862.5	2847.25	17159.8	2278.29	0.125376	0.117207
80.8	23952.7	7258.99	15403.1	7305.08	0.232573	0.321693		80.8	13299.2	13559.5	11851.2	10524.8	0.504847	0.47036		80.8	12631.1	-3422.33	14528.9	-527.302	-0.371638	-0.0376601		80.8	1601.24	8836.31	4677.96	10054.8	0.846588	0.682479		80.8	5212.69	7411.58	7539.13	8432.02	0.58709	0.527953		80.8	19862.5	2847.25	16946.7	1684.19	0.125376	0.0903978
81	12853.2	10930	14011	7863.79	0.459568	0.359492		81	13299.2	13559.5	11865.1	9818.87	0.504847	0.452816		81	17859.4	-3793.54	14877.6	682.965	-0.269698	0.0438907		81	1601.24	8800.85	5597.56	10411.8	0.846065	0.650356		81	8461.69	8535.31	7049.43	8175.16	0.502166	0.536971		81	19862.5	398.198	15651.2	1404.51	0.0196537	0.0823484
81.2	9052.53	11199.9	12398.4	9600.95	0.553015	0.43642		81.2	13299.2	9201.37	11749.8	10208.4	0.40894	0.464903		81.2	18666.1	1744.76	16221.6	-149.686	0.085482	-0.00931357		81.2	4898.86	11494.5	5938.28	10176.7	0.701168	0.631505		81.2	2976.68	8924.75	7961.41	8134.19	0.749889	0.505367		81.2	14752	-2143.25	15656.1	1625.36	-0.169981	0.0940523
81.4	9052.53	11199.9	12636.5	10933.1	0.553015	0.463864		81.4	13693.2	9173.39	11390.1	10290.2	0.401171	0.474633		81.4	17859.4	1802.04	17358.2	106.391	0.0916534	0.00609183		81.4	4898.86	11408.5	7057.44	10197	0.699591	0.590978		81.4	9887.04	2219.39	7235.52	8722.02	0.183323	0.546577		81.4	14978	-2159.3	14705.7	1785.18	-0.168449	0.108253
81.6	11298.2	8300.01	13034.4	13125.3	0.423508	0.501738		81.6	11736.1	10758.7	11369.8	9860.55	0.478275	0.464455		81.6	21004.4	1578.74	16983	-204.354	0.0699081	-0.0121794		81.6	6342.85	11392	6880.42	10121.7	0.642351	0.59532		81.6	7785.04	2368.63	7460.82	10205.7	0.233278	0.577686		81.6	14978	697.98	14924.5	2010.7	0.0445254	0.11873
81.8	11298.2	17282	14628	12584.1	0.604683	0.462445		81.8	11736.1	10758.7	10878.9	9496.4	0.478275	0.466074		81.8	21004.4	430.307	16400.8	-305.965	0.0200752	-0.0190102		81.8	7386.75	11231.8	6333.71	9981.33	0.603259	0.611787		81.8	7785.04	12497.7	7393.18	9275.6	0.616175	0.556466		81.8	14978	5104.22	14138.9	2695.6	0.254166	0.160124
82	15473.7	19027.1	13331.9	14298	0.551498	0.517484		82	11736.1	9331.62	10133	9274.73	0.442935	0.47789		82	21004.4	-1184.81	14248.4	-75.7335	-0.0597799	-0.00534362		82	7386.75	8862.4	6652.23	10274.4	0.545407	0.606997		82	7785.04	12497.7	7301.1	9514.61	0.616175	0.565817		82	10857.7	6025.68	14432.3	3742.66	0.3569	0.205924
82.2	12990.7	19203.4	13729.7	14072.3	0.596489	0.506162		82.2	7152.07	6072.26	10680.7	10012.4	0.459173	0.483851		82.2	12869.7	-607.245	14600.7	57.333	-0.0495208	0.00391137		82.2	7386.75	8862.4	7064.02	10375.6	0.545407	0.594944		82.2	3888.03	12273.8	8822.74	9573.58	0.759431	0.520407		82.2	10857.7	6025.68	13376.5	3879.45	0.3569	0.224817
82.4	12990.7	12872.6	13636.7	14651.4	0.497717	0.517936		82.4	12941.1	9246.06	9074.5	9611.93	0.416731	0.51438		82.4	12869.7	-607.245	14134.2	118.329	-0.0495208	0.00830233		82.4	8622.75	9350.77	7343.09	10393.8	0.520252	0.585999		82.4	10356.1	11242.4	7404.87	9685.65	0.520517	0.566727		82.4	10857.7	6025.68	12660.1	3354.99	0.3569	0.20949
82.6	12990.7	12469.9	13728	15027.4	0.489772	0.522594		82.6	7152.07	8942.53	9341.83	9874.88	0.555623	0.513869		82.6	12869.7	1150.41	14194	-146.141	0.0820546	-0.0104031		82.6	9516.87	11585.8	7783.45	10152.2	0.549021	0.566034		82.6	8377.51	9224.47	7703.38	9944.55	0.524059	0.563497		82.6	10714.7	4918.8	12342.5	2533.69	0.314631	0.170319
82.8	12890.7	12477	14002.4	15857.5	0.491846	0.531064		82.8	5826.88	9036.62	8918.4	9922.19	0.607974	0.526639		82.8	13210.7	-189.774	14424.5	86.8867	-0.0145745	0.0059875		82.8	9567.87	9283.67	8378.44	10596.6	0.492462	0.55845		82.8	8595.11	9209.02	7550.88	9880.51	0.517241	0.566823		82.8	10714.7	3291.97	12252.1	1751.81	0.235028	0.125094
83	13484.3	17046.9	13710.8	15497.2	0.558343	0.530581		83	5826.88	9036.62	8735.19	10024.5	0.607974	0.534363		83	12757.2	314.896	14754.9	-29.7676	0.0240891	-0.00202155		83	10426.9	11521.2	8645.16	10114.4	0.524931	0.539161		83	8377.51	10378.8	7360.2	9819.17	0.553349	0.571568		83	11428.5	2240.49	12302	1090.5	0.16391	0.081426
83.2	13484.3	17046.9	13771.8	15015.1	0.558343	0.521596		83.2	6648.92	8527.25	8901.49	10096.1	0.561884	0.531441		83.2	13210.7	-189.774	15031	45.3057	-0.0145745	0.00300509		83.2	9567.87	8988.59	9471.92	10673.3	0.484391	0.529819		83.2	7374.11	12113.3	7389.59	9753.11	0.621597	0.568937		83.2	11428.5	2240.49	12673.2	48.0246	0.16391	0.00377515
83.4	13552.3	14352	13835.7	15293.3	0.51433	0.525019		83.4	9696.8	14586.9	8830.91	9553.02	0.600687	0.51964		83.4	13638.1	252.354	15453.1	-66.5316	0.0181674	-0.004324		83.4	12199.7	11353	9079.2	10202.9	0.482025	0.529137		83.4	7374.11	10450	7300	10097.6	0.586285	0.580401		83.4	20241.7	300.252	12042.2	-348.732	0.0146165	-0.0298229
83.6	15906	14184.9	13862.8	16089.5	0.471402	0.537171		83.6	9696.8	14586.9	9719.68	11423.2	0.600687	0.540287		83.6	15572.1	-801.426	15064.7	24.6011	-0.0542578	0.00163036		83.6	1496.27	12112.9	10149.2	10418.1	0.890055	0.506537		83.6	7374.11	5662.9	7172.12	10451.3	0.434371	0.593035		83.6	14494.8	-2133.59	13287.7	-407.076	-0.172604	-0.0316038
83.8	15906	16857.2	14643.4	15353.1	0.514516	0.51183		83.8	12869.6	16157.7	10092.6	12355.8	0.556637	0.55041		83.8	13638.1	1685.14	16152.7	-186.009	0.109973	-0.0116498		83.8	12199.7	11353	6848.5	10849.4	0.482025	0.613033		83.8	7035.82	5686.92	6977.82	9652.19	0.446989	0.580408		83.8	14494.8	-2133.59	12102.2	-528.296	-0.172604	-0.0456455
84	26768	16086	15155.3	14929.2	0.375367	0.496243		84	12869.6	16157.7	11274.3	13266.7	0.556637	0.540593		84	17317.1	-925.321	16153.5	209.045	-0.0564502	0.0127758		84	4580.5	12470.7	7745.54	10912.3	0.731368	0.584864		84	7035.82	16206.9	6591.83	8621.5	0.69729	0.566707		84	10429.5	-2186.37	12541	-181.473	-0.265237	-0.0146829
84.2	26324	14662.6	18717.9	15283.9	0.357741	0.449502		84.2	15395.6	11702.8	11489.6	14176.6	0.431863	0.552345		84.2	19097.1	1400.76	16398.2	-176.3	0.0683371	-0.0108681		84.2	6234.5	11191.3	7787.9	11296.6	0.642225	0.591924		84.2	7035.82	16206.9	6238.42	8558	0.69729	0.578383		84.2	9732.7	212.754	12323.6	-413.094	0.0213921	-0.0346831
84.4	26324	14662.6	18310.6	15301	0.357741	0.45523		84.4	15395.6	11702.8	12225.8	13684.6	0.431863	0.528151		84.4	19097.1	-4694.43	17146.5	209.456	-0.325942	0.0120683		84.4	6234.5	11191.3	8337.27	11262.3	0.642225	0.574621		84.4	1548.12	4275.41	6987.47	9837.48	0.734162	0.584696		84.4	10429.5	-784.019	12446.3	48.9392	-0.0812837	0.00391661
84.6	18900.1	15177.4	16969.7	15265.2	0.445379	0.47356		84.6	15148.6	16593.3	12475.5	13148.4	0.522756	0.513129		84.6	19097.1	42.658	17300.4	-713.655	0.00222876	-0.0430257		84.6	9521.49	8273.03	8130.68	11321.5	0.46492	0.582018		84.6	1548.12	4275.41	5149.45	11224	0.734162	0.685499		84.6	12797.7	-952.163	12225.4	367.884	-0.0803816	0.0292127
84.8	12163.2	15655.7	15945.2	15316.2	0.562773	0.48994		84.8	14008.7	16674.3	12079.2	13366	0.543438	0.525286		84.8	15567.7	293.247	17760.5	-696.621	0.0184887	-0.0408243		84.8	11063.3	8056.62	7144.28	10686.9	0.421374	0.599338		84.8	4870.1	10069.4	4104.44	11984	0.674012	0.744883		84.8	12797.7	-952.163	12091.3	941.638	-0.0803816	0.0722505
85	8190.64	15937.8	13931.2	15377.3	0.66054	0.52467		85	14008.7	8000.12	9616.76	14464	0.363497	0.600645		85	15567.7	293.247	17166.8	-858.751	0.0184887	-0.0526582		85	9521.49	8273.03	7311.72	10360.7	0.46492	0.586264		85	4870.1	11955.5	4294.96	12106.5	0.710555	0.738135		85	10570.7	1111.73	12616.5	1032.42	0.0951628	0.0756411
85.2	10860.7	15687.1	11502.4	15434.8	0.5909	0.572992		85.2	3845	8721.74	10101.9	15191.8	0.694033	0.600616		85.2	15567.7	-3669.33	17113.4	-48.9613	-0.30839	-0.00286919		85.2	6550.44	9014.68	7438.88	10441.5	0.579159	0.583965		85.2	3645.14	12359.6	4255.96	11807.7	0.772246	0.735057		85.2	10570.7	2896.72	13191.9	569.663	0.215091	0.0413952
85.4	7731.73	16289.4	11771.1	15485.7	0.678128	0.568141		85.4	3845	18707	8588.44	13991	0.829505	0.619634		85.4	13751.2	-3540.36	17970.3	-203.325	-0.346725	-0.011444		85.4	5427.6	14750.9	7405.98	10249.3	0.73102	0.580524		85.4	998.574	12547.5	4483.78	11619.7	0.926283	0.721564		85.4	10570.7	1111.73	13450.7	794.784	0.0951628	0.0557918
85.6	10860.7	16067.2	10296.7	15721.2	0.596675	0.604247		85.6	8003.88	18411.7	8258.43	13419.3	0.697002	0.619036		85.6	17405	1325.05	18129.8	-551.638	0.0707443	-0.031382		85.6	5427.6	15826.6	7399.5	12200.5	0.744633	0.622474		85.6	3645.14	12359.6	3959.15	11272.1	0.772246	0.740064		85.6	14458.7	1394.13	13704	617.684	0.0879421	0.0431291
85.8	7731.73	18147.7	10779.1	15785.4	0.70124	0.594228		85.8	8003.88	13947.4	8399.88	13448.4	0.63538	0.615537		85.8	21863.4	1109.37	18608.4	10.4842	0.0482907	0.000563094		85.8	5427.6	16344.1	7232.76	13553.4	0.750704	0.65204		85.8	5054.61	11155.7	4321.42	11394.6	0.688186	0.72503		85.8	16327.7	266.591	15142.8	749.675	0.0160653	0.0471718
86	6558.73	18231	11454.4	16211.4	0.735425	0.585974		86	8003.88	13947.4	8400.34	13115.6	0.63538	0.609576		86	22578.9	1381.42	19436.5	332.812	0.0576545	0.0168348		86	5817.46	18754.6	6950.39	13949.2	0.76325	0.667438		86	5758.99	11105.7	4863.13	11543.6	0.658518	0.703589		86	20551.7	-33.313	15893.8	660.584	-0.00162357	0.0399039
86.2	6558.73	15266.7	13807.6	15980.5	0.699491	0.536472		86.2	5572.71	13279	9487.52	12956.4	0.704393	0.577279		86.2	21863.4	1109.37	19667	671.208	0.0482907	0.0330023		86.2	9539.47	18490.4	6707.08	13592.2	0.659668	0.66959		86.2	5758.99	11105.7	5542.38	11801.7	0.658518	0.680446		86.2	20551.7	-33.313	17431	564.897	-0.00162357	0.0313903
86.4	11744.2	9196.89	16350.3	13487.6	0.43918	0.45203		86.4	8399.75	13078.3	9799.72	12754.6	0.608914	0.565505		86.4	22578.9	1381.42	18875.5	726.816	0.0576545	0.0370781		86.4	9539.47	11462	7475.13	14572.4	0.545771	0.660954		86.4	5758.99	11641.3	5754.71	11770.3	0.669029	0.671628		86.4	19984.6	864.409	17924.5	436.666	0.0414604	0.023782
86.6	13463.1	5338.04	21325.6	6021.03	0.28392	0.220175		86.6	8399.75	13078.3	10521.2	12481.1	0.608914	0.542603		86.6	18793.1	952.542	19078.8	1071.03	0.0482406	0.0531531		86.6	9539.47	10821	7777.82	13201.7	0.53147	0.629266		86.6	8247.99	11464.6	5850.88	11863.4	0.581588	0.669709		86.6	19905.3	870.043	17935.7	554.249	0.0418786	0.0299756
86.8	23214.4	1809.63	21034.5	3843.24	0.0723157	0.154485		86.8	12135.7	13918.4	10002.2	12256.9	0.534212	0.550649		86.8	18793.1	1999.01	18616.9	1124.7	0.0961428	0.0569712		86.8	387.046	10696.3	8669.62	12883.2	0.965079	0.597749		86.8	14121.2	11047.6	6897.31	12080.2	0.438941	0.636553		86.8	19108.3	2.41047	17755.7	660.764	0.000126132	0.0358791
87	23345.5	2741.06	22424.6	2545.38	0.105075	0.101937		87	12135.7	13918.4	9490.89	11761	0.534212	0.55341		87	18020.1	-787.705	18332.4	1772.92	-0.0457108	0.0881819		87	10574	9973.04	7558.36	13699.8	0.485375	0.644449		87	14121.2	11347.7	9015.15	11972.1	0.445552	0.570447		87	19108.3	2.41047	17189.4	482.902	0.000126132	0.0273254
87.2	24520.7	2657.62	22555	1672.56	0.0977847	0.0690355		87.2	9206.01	8091.74	9999.74	12499.7	0.467792	0.555556		87.2	15412.1	8672.3	18879.3	545.973	0.36008	0.0281063		87.2	10736	15883	8375.51	12896.3	0.59668	0.606263		87.2	15404.1	14321.8	8270.31	11861.1	0.481797	0.589184		87.2	19108.3	-3423.75	16436.8	1029.22	-0.218288	0.058927
87.4	23345.5	2741.06	23191.9	564.488	0.105075	0.0237616		87.4	9206.01	8091.74	9995.68	12060.7	0.467792	0.546812		87.4	15412.1	-949.452	19640	1455.08	-0.0656488	0.0689774		87.4	10736	15883	8759.44	12733.7	0.59668	0.592454		87.4	8989.02	14777.3	7827.45	12987.5	0.621775	0.62395		87.4	12411.7	2548.12	16844.2	1094.41	0.170331	0.0610086
87.6	22104.7	2279.94	23757.2	-934.503	0.093499	-0.0409462		87.6	9324	13049.1	10128.5	11176.1	0.583249	0.524585		87.6	19447.1	1678.26	19402.7	1168.69	0.0794425	0.0568115		87.6	9309.83	13534.3	9144.01	12440.2	0.592463	0.576357		87.6	3063.12	15198	7236	13383.9	0.83226	0.649077		87.6	17627.2	2854.54	14975.5	1416.36	0.13937	0.0864059
87.8	22104.7	-908.779	24106.5	-853.924	-0.0428753	-0.0367239		87.8	10736.9	12948.7	10066.4	11308.2	0.546692	0.529047		87.8	20293.4	1618.17	19728.6	865.377	0.07385	0.0420208		87.8	6553.82	12625.4	10037.8	11676.4	0.658286	0.537732		87.8	3063.12	15035.8	7329.78	13858.9	0.830757	0.654071		87.8	12411.7	3224.84	15651.8	1118.07	0.206238	0.0666713
88	22937.6	-967.915	24981.6	-1551.31	-0.0440569	-0.0662099		88	9324	12620.5	10558.8	11326	0.57511	0.517528		88	20293.4	1618.17	19982.6	390.805	0.07385	0.0191821		88	6553.82	12625.4	11517.3	10670.9	0.658286	0.480928		88	8522.19	14813	6493.11	14018.6	0.634793	0.683443		88	17627.2	1363.04	14289.6	1229.75	0.0717758	0.0792397
88.2	27292.9	-1696.66	25075.6	-1745.82	-0.0662854	-0.0748322		88.2	11583	10283.3	10244	11403.8	0.470281	0.526788		88.2	19827.1	838.851	20280.4	127.559	0.0405909	0.00625046		88.2	8286.83	12431.6	13947.5	9021.66	0.600026	0.392773		88.2	8522.19	14648.2	6041.37	14049.6	0.632195	0.699299		88.2	10601.2	1861.89	15330.4	1223.04	0.149392	0.0738845
88.4	24883.6	-2862.54	26639	-1526.36	-0.129991	-0.0607805		88.4	8735	10485.5	11155.4	10898.7	0.545537	0.494178		88.4	19827.1	838.851	20542.2	-280.087	0.0405909	-0.0138232		88.4	16418	6990.09	13376.2	8502.32	0.298618	0.388614		88.4	6352.24	14111.2	5778.47	14087.1	0.689581	0.709122		88.4	16105.2	1471.1	14393.3	1305.9	0.0836981	0.0831821
88.6	27292.9	-3033.61	26589.2	-1496.49	-0.125049	-0.0596383		88.6	11583	5602.3	10886.1	11430.4	0.325993	0.512196		88.6	23427.1	583.251	20205.4	-530.179	0.0242916	-0.0269466		88.6	16418	6090.84	14284.9	5576.86	0.270597	0.280783		88.6	4099.49	14208.6	5997.83	13656.4	0.776083	0.694833		88.6	15315.9	1085.34	14424.9	1290.69	0.0661744	0.082128
88.8	27202.6	-3027.2	26915.5	-1652.17	-0.125218	-0.0653979		88.8	8767.01	10194.4	12227.5	10722.2	0.537639	0.467203		88.8	23427.1	-384.526	20214.7	-586.107	-0.0166876	-0.0298599		88.8	16418	3097.1	14706.6	3927.97	0.158702	0.21079		88.8	3371.53	11771.6	6473.9	13529.3	0.777355	0.676356		88.8	16105.2	-380.751	14018.3	1434.24	-0.0242139	0.0928158
89	27202.6	-299.504	27113.6	-2177.45	-0.0111327	-0.087321		89	13847	9833.71	10884.1	11405.9	0.415262	0.511703		89	22224.8	-1188.89	19731.9	-365.674	-0.0565172	-0.018882		89	13505.5	442.749	16273.9	2898.8	0.0317422	0.151194		89	3371.53	9463.2	7299.8	12572.9	0.737312	0.632672		89	15315.9	1085.34	13507.7	1121.81	0.0661744	0.0766816
89.2	27202.6	-1629.95	27370.3	-1118.65	-0.0637379	-0.0426128		89.2	13847	13072.1	11630.6	11005.3	0.485607	0.486188		89.2	18303.9	-20.7729	20293.4	-261.553	-0.00113618	-0.0130569		89.2	16218.5	250.126	16553.5	2225.45	0.015188	0.118508		89.2	6479.54	9242.53	7403.77	11217.4	0.58787	0.6024		89.2	10536.2	876.717	14051.2	1169.82	0.0768182	0.0768556
89.4	38829.6	238.616	27197.8	-1383.79	0.00610766	-0.0536061		89.4	13847	13267.2	12323.4	11523.3	0.489309	0.483225		89.4	22224.8	-1350.4	18831.5	-134.31	-0.0646918	-0.00718344		89.4	16218.5	1096.9	17744.5	2214.07	0.0633483	0.110934		89.4	7821.54	8749.95	7622.14	10715.3	0.528012	0.58434		89.4	10536.2	876.717	14485.7	1107.26	0.0768182	0.0710099
89.6	38829.6	-2455.47	29555.6	-461.495	-0.0675058	-0.0158621		89.6	15275.8	12970.7	12700.4	12564.4	0.459197	0.497309		89.6	18405.4	-1079.22	19077.7	-569.305	-0.0622887	-0.0307594		89.6	19998.1	3648.6	17678.4	1592.73	0.154296	0.0826484		89.6	10258.9	11959.7	7132.58	10012	0.538274	0.583975		89.6	13967.2	633.116	14405	1066.87	0.0433633	0.0689555
89.8	25374.1	1193.96	31233.8	-1153.83	0.0449398	-0.0383589		89.8	14398.8	19519.2	13347.1	12153.5	0.575483	0.476597		89.8	18405.4	-1079.22	18813.8	-722.328	-0.0622887	-0.0399263		89.8	19998.1	3648.6	17704.4	1040.49	0.154296	0.0555077		89.8	10258.9	11959.7	6896.14	10648.1	0.538274	0.606929		89.8	16040.4	1482.37	14129.3	965.324	0.0845971	0.0639515
90	22171.1	992.592	29240.1	-115.986	0.0428512	-0.00398247		90	14398.8	15026.7	13446.6	13121.1	0.510669	0.493875		90	17696.4	221.187	18960.1	-852.571	0.0123447	-0.0470838		90	16340.1	3908.31	18569.5	-483.477	0.193018	-0.0267321		90	5622.64	12810	7596.05	10246.5	0.694963	0.574274		90	13967.2	4689.1	14636.9	1067.23	0.251342	0.0679585
90.2	22171.1	3510.57	29185.5	467.034	0.136696	0.0157502		90.2	12762.8	15142.8	13661.6	12506.6	0.542645	0.477932		90.2	17696.4	221.187	18914	-498.64	0.0123447	-0.0270774		90.2	16340.1	-591.349	18978.9	-651.937	-0.0375489	-0.0355726		90.2	5622.64	12810	7389.85	9079.8	0.694963	0.551305		90.2	16040.4	4541.9	14273.5	1898.99	0.22067	0.117421
90.4	30657.1	8021.48	28507.9	1455.72	0.207388	0.048583		90.4	12762.8	13541.3	13320.4	11622.3	0.514799	0.465961		90.4	19298.4	-1708.9	18658.1	-227.41	-0.0971546	-0.0123386		90.4	16896.1	-1734.56	19342.4	-840.363	-0.114405	-0.0454201		90.4	7968.63	6102.11	7132.82	9274.6	0.433673	0.565269		90.4	11397	1260.75	15428.1	2349.12	0.0996025	0.132142
90.6	33128.3	7846.02	28776.5	2989.19	0.191486	0.0941011		90.6	14265.9	8346.08	12905	12747	0.3691	0.496921		90.6	19298.4	-1708.9	18668.2	-594.827	-0.0971546	-0.0329118		90.6	22190.1	-2110.43	18883.3	-797.53	-0.105103	-0.0440972		90.6	9942.42	4115.16	6974.63	8050.75	0.292736	0.53581		90.6	15443	-2004.16	15307.5	1956.07	-0.149131	0.113306
90.8	33783.4	-1237.82	28049.7	4561.22	-0.0380335	0.139868		90.8	14265.9	6903.15	12814.8	11676	0.326097	0.47675		90.8	19506	-1173.22	18386.8	-753.079	-0.0639958	-0.0427068		90.8	22190.1	-2110.43	19837.5	-402.966	-0.105103	-0.0207345		90.8	7968.63	6102.11	7309.96	7603.71	0.433673	0.509848		90.8	15443	-2004.16	16013	1498.54	-0.149131	0.0855745
91	33128.3	-1587.77	25847.1	4052.59	-0.0503405	0.13554		91	12309.3	7042.07	13104.2	11301.5	0.363905	0.463068		91	16421	-954.187	18759.6	-806.952	-0.0616925	-0.0449488		91	21061.1	-1283.28	20512.4	25.6958	-0.0648851	0.00125113		91	5201.68	6657.84	7425.1	7793.73	0.561392	0.512111		91	17582.5	-325.938	16265.2	1406.6	-0.0188878	0.079596
91.2	28758.4	-881.049	23104.8	6444.48	-0.0316044	0.218093		91.2	8751.6	9260.66	12071.9	11112.7	0.514131	0.479315		91.2	17499.4	5419.92	18451.7	-938.921	0.236478	-0.0536135		91.2	21061.1	569.932	20689.2	-305.282	0.0263479	-0.0149766		91.2	5201.68	6912.32	7046.45	8066.99	0.570606	0.533763		91.2	17582.5	2186.14	16601.2	1669.47	0.110586	0.091374
91.4	27513.3	8370.88	18693.3	6853.25	0.233275	0.268265		91.4	2407.35	12005.2	10245.5	10963.3	0.832968	0.516922		91.4	17410.8	-1135.99	18482.8	1031.44	-0.0698006	0.0528557		91.4	19926.1	650.517	21556.3	-46.6891	0.0316144	-0.00217062		91.4	5201.68	6912.32	7061.37	8513.87	0.570606	0.546629		91.4	16375.6	6343.38	17071.4	1658.71	0.279211	0.0885583
91.6	13830.7	9342.34	20477.4	9776.15	0.403156	0.323141		91.6	2407.35	9890.03	8367.93	11941.2	0.804239	0.587971		91.6	17499.4	424.196	18546.6	575.032	0.0236669	0.0300724		91.6	25930.4	1145.29	20429	-102.322	0.0422995	-0.00503386		91.6	9704.13	6592.65	6311.24	9425.14	0.404537	0.598939		91.6	16375.6	6343.38	17634.3	2337.35	0.279211	0.117033
91.8	13830.7	10690	16225.4	12067.5	0.435959	0.42652		91.8	4143.34	11881.9	9306.05	11867.1	0.741449	0.560479		91.8	17410.8	430.484	19589.8	734.803	0.0241285	0.0361534		91.8	23530.1	1315.71	20837.5	-335.656	0.0529551	-0.016372		91.8	6020.85	10424.8	6982.37	9045.29	0.633894	0.564355		91.8	16375.6	3930.35	18576.4	2621.39	0.193556	0.123663
92	13830.7	14308	14409.8	12686.4	0.508481	0.468199		92	5971.34	17159.5	11683.4	11957.1	0.741845	0.505789		92	21577.9	1636.56	19414.7	831.008	0.0704975	0.0410461		92	23530.1	153.989	19930.9	-593.531	0.00650179	-0.0306936		92	6020.85	7481.02	6723.25	10727.2	0.554073	0.614724		92	23272.6	874.503	18210.5	2719.56	0.0362157	0.129936
92.2	13152.9	14356.1	13279.7	13590.9	0.521869	0.50579		92.2	12472.9	16697.9	11058	13245.3	0.572419	0.544999		92.2	22998.9	1963.27	20101.4	1151.8	0.0786499	0.054194		92.2	18392.3	-2240.61	20503.6	-275.247	-0.138723	-0.013607		92.2	6020.85	10424.8	6658.03	11514.9	0.633894	0.633629		92.2	19093.5	3352.9	19056	1960.5	0.149374	0.093284
92.4	13152.9	14356.1	12195	14458.1	0.521869	0.542454		92.4	12472.9	19805	11085.1	12359.2	0.613578	0.527173		92.4	22998.9	1535.67	20154.1	1567.81	0.0625921	0.0721765		92.4	17466.1	-2174.85	19834.4	-834.153	-0.142229	-0.0439023		92.4	10307	12636.6	6453.45	11081.2	0.550766	0.631961		92.4	19093.5	3352.9	19086.1	2040.86	0.149374	0.0965996
92.6	13326.6	16513.8	11062	14640.7	0.553405	0.569618		92.6	12472.9	10220.8	11536.7	14077.5	0.450381	0.549598		92.6	20661.4	2129.23	20595.2	2098.8	0.0934256	0.0924826		92.6	14852.1	-1989.26	19360.6	-987.551	-0.154652	-0.0537501		92.6	10307	13344.7	7058.47	10991.8	0.564216	0.608955		92.6	19093.5	3352.9	19234.2	1834.13	0.149374	0.0870564
92.8	13384.6	18941	9996	16004.1	0.585945	0.61554		92.8	12110.9	10246.5	11998.2	12435.6	0.458305	0.50895		92.8	19948.8	8317.64	20349.1	2091.78	0.294259	0.0932129		92.8	14852.1	-362.857	18292.7	-1145.09	-0.0250432	-0.0667782		92.8	6524.03	12905.2	7592.93	10858.1	0.664215	0.588483		92.8	20718.1	-3099.58	19332	2406.71	-0.175927	0.110711
93	13326.6	22954.3	6944.52	16510.2	0.632682	0.703918		93	13282.9	9353.89	11931.6	12262.7	0.413217	0.506842		93	19700.4	8335.27	20224.6	3488.21	0.297309	0.147103		93	17333.1	-2827.86	17353.2	-511.446	-0.194954	-0.0303678		93	3901.03	10793.8	7165.53	11275.9	0.73453	0.611444		93	20718.1	-3099.58	19806.1	1063.6	-0.175927	0.050964
93.2	2334.4	19725.6	9462.53	17924.3	0.894179	0.654487		93.2	13701.4	8368.06	12209.6	12155.7	0.37917	0.498894		93.2	19700.4	6101.69	20130.4	4770.81	0.23648	0.191589		93.2	17333.1	1322.98	17524.1	-1404.25	0.0709141	-0.0871131		93.2	1653.57	10085.6	6423.87	11044.7	0.859141	0.632262		93.2	22162.6	-3214.2	19886.4	461.168	-0.169629	0.0226645
93.4	2334.4	15939.3	9078.66	18509.2	0.872253	0.670918		93.4	13701.4	9324.18	12453.7	11880.2	0.404949	0.488217		93.4	19700.4	-2658.23	19968.2	5255.93	-0.155979	0.208369		93.4	19800.9	2558.44	17376.1	-575.433	0.114424	-0.0342505		93.4	1267.8	10113	5309.95	10796.1	0.888601	0.670313		93.4	20250.4	5744.17	20455.4	-887.442	0.220976	-0.0453517
93.6	8418.82	15507.3	7887.69	16837.5	0.648132	0.680986		93.6	10300	16559	12903	11622.2	0.616516	0.473888		93.6	19269.2	-2627.61	19814.3	2704.07	-0.157895	0.120083		93.6	15361.5	2873.63	18293.7	323.758	0.157587	0.01739		93.6	1267.8	10113	4483.77	10535.7	0.888601	0.701469		93.6	20250.4	739.344	20302.2	1233.62	0.0352241	0.0572821
93.8	10013.2	15394.1	8331.6	15811.2	0.605892	0.654904		93.8	10300	16559	12499.1	13553.5	0.616516	0.520237		93.8	19269.2	-453.37	19452.7	1389.03	-0.0240952	0.0666465		93.8	15361.5	2873.63	17189.2	1116.57	0.157587	0.0609954		93.8	3184.76	8563.34	4109.16	10467.4	0.728913	0.718099		93.8	20250.4	1539.64	20134.3	964.793	0.070658	0.0457267
94	10013.2	8496.6	8471.51	15868.6	0.459032	0.651953		94	14272	18439.6	12432.6	14152.6	0.563703	0.532348		94	19269.2	364.24	19196.1	1265.72	0.0185521	0.0618577		94	15361.5	3212.7	16922.7	1772.25	0.172965	0.0947982		94	3323.98	8553.46	5957.55	9852.39	0.720143	0.623177		94	21018.9	684.778	20309.5	1228.56	0.0315512	0.0570413
94.2	10013.2	7968.83	8188.74	14227.4	0.443154	0.634695		94.2	19921	15852.9	12603.5	15049.2	0.443141	0.544221		94.2	18196.2	-182.032	19093.9	1405.49	-0.010105	0.0685626		94.2	26166.9	6216.58	16305	2404.02	0.191968	0.128495		94.2	14426.2	7901	5668.23	9631.16	0.353873	0.629512		94.2	21018.9	429.244	20303.5	1449.48	0.0200131	0.0666337
94.4	7896.38	8646.9	8394.63	15337.4	0.522683	0.646275		94.4	14709.8	11617.6	13784.8	15280.2	0.441273	0.525725		94.4	12942.5	779.176	18805.4	1392.15	0.0567842	0.0689266		94.4	26166.9	2445.52	19175.5	4049.3	0.0854706	0.174352		94.4	14426.2	10490.3	7727.21	9084.5	0.421018	0.540368		94.4	18876.3	581.372	19872.4	1905.46	0.0298788	0.087495
94.6	11187.6	19343.8	7094.95	15975.9	0.63357	0.692472		94.6	14709.8	10892.9	12188.5	15276	0.425458	0.556211		94.6	12942.5	190.975	15791.8	2158.28	0.0145411	0.120238		94.6	26166.9	2938.87	20102.7	3846.16	0.100972	0.160599		94.6	14426.2	10490.3	5637.16	10172	0.421018	0.643424		94.6	9716.28	3610.49	18741.8	2528.82	0.27092	0.118888
94.8	11187.6	19343.8	5344.23	22161.7	0.63357	0.805706		94.8	14709.8	10892.9	7925.97	18315.8	0.425458	0.697964		94.8	14433.8	673.294	12916.5	3162.69	0.044568	0.196695		94.8	25466.7	2976.16	19069.4	4451.86	0.104637	0.189269		94.8	7540.98	10979.2	4086.41	10995.1	0.592822	0.729045		94.8	9716.28	4547.39	8901.46	4228.21	0.318809	0.322035
95	11187.6	19343.8	-228.769	32272.8	0.63357	1.00714		95	8933.5	17370.2	625.331	31581.3	0.660371	0.980584		95	14433.8	3050.15	705.815	14657.4	0.174454	0.954058		95	25466.7	2988.59	521.899	9905.27	0.105027	0.949948		95	7540.98	15354	543.505	12303.5	0.670628	0.957694		95	9432.27	8079.86	502.602	8366.78	0.461387	0.943333
95.2	-568.583	34988.9	-30.5713	32580.7	1.01652	1.00094		95.2	529.374	34087.6	546.512	31567.8	0.984708	0.982982		95.2	1127.1	30688.5	18.7207	15964.6	0.964574	0.998829		95.2	841.732	33085.1	172.907	9037.13	0.97519	0.981226		95.2	1711.51	17456.7	-154.561	20690.3	0.910711	1.00753		95.2	-192.507	21794.5	437.468	11437.4	1.00891	0.96316
95.4	-568.583	36784.4	156.215	34627.6	1.0157	0.995509		95.4	529.374	34087.6	322.332	32708	0.984708	0.990241		95.4	-65.9007	30773.2	-54.034	33289.8	1.00215	1.00163		95.4	332.071	33121.3	-74.6785	25599.4	0.990074	1.00293		95.4	-242.124	28353.2	-168.972	21803.9	1.00861	1.00781		95.4	-328.575	29578.4	294.699	22070.5	1.01123	0.986823
95.6	203.959	36729.5	81.1122	35125.8	0.994478	0.997696		95.6	326.78	34556	248.006	32104.1	0.990632	0.992334		95.6	-57.831	39702	-77.3056	32870.5	1.00146	1.00236		95.6	54.0681	26822.8	-154.293	27021.5	0.997988	1.00574		95.6	-242.124	27289.7	-172.074	24300.1	1.00895	1.00713		95.6	-328.575	29578.4	401.614	27058.8	1.01123	0.985375
95.8	203.959	35344.9	-25.3521	35604.7	0.994263	1.00071		95.8	326.78	32357.1	196.068	32232.5	0.990002	0.993954		95.8	-65.9007	37610.6	-94.2597	33133.5	1.00176	1.00285		95.8	-150.805	26837.3	-158.119	27791.7	1.00565	1.00572		95.8	-111.773	27280.5	-226.536	24329.9	1.00411	1.0094		95.8	-328.575	29578.4	736.967	28761.1	1.01123	0.975016
96	203.959	35344.9	-225.04	36065.2	0.994263	1.00628		96	326.78	32357.1	157.658	31962.6	0.990002	0.995092		96	-57.831	37610	-103.446	31521.4	1.00154	1.00329		96	-150.805	28217.8	-153.522	28113.8	1.00537	1.00549		96	-108.773	25234.3	-306.071	24461.4	1.00433	1.01267		96	755.429	31315.7	797.686	29563.7	0.976445	0.973727
96.2	145.891	35349.1	-447.09	36359.9	0.99589	1.01245		96.2	478.658	31616.1	42.0099	32106.8	0.985086	0.998693		96.2	8.103	31757	-136.043	31787.8	0.999745	1.0043		96.2	-101.805	29000.3	-167.103	28011.8	1.00352	1.006		96.2	-111.773	24492.3	-407.383	24440.6	1.00458	1.01695		96.2	1443.42	35181.6	420.755	28662.7	0.960589	0.985533
96.4	-275.11	39485.9	-549.82	35519.2	1.00702	1.01572		96.4	478.658	31616.1	-149.233	32267.1	0.985086	1.00465		96.4	156.17	31746.5	-242.712	31900.3	0.995105	1.00767		96.4	-101.805	28214.4	-218.686	27618.8	1.00362	1.00798		96.4	-108.773	24492.1	-557.07	24330.6	1.00446	1.02343		96.4	1443.42	35181.6	-96.3909	27109.5	0.960589	1.00357
96.6	-383.109	31697.9	-610.835	37225.3	1.01223	1.01668		96.6	81.7811	31644.2	-289.736	32656.6	0.997422	1.00895		96.6	8.103	33460.7	-332.307	31347.9	0.999758	1.01071		96.6	-520.638	24028.7	-46.5603	29384.9	1.02215	1.00159		96.6	-460.894	24517.1	-557.728	24197.4	1.01916	1.02359		96.6	-175.902	29185.2	-30.6563	26404.3	1.00606	1.00116
96.8	-502.109	36111.6	-667.255	37234	1.0141	1.01825		96.8	-451.219	33605.1	-267.599	32726.2	1.01361	1.00824		96.8	-374.895	33487.9	-317.235	30318.4	1.01132	1.01057		96.8	-520.638	24028.7	184.451	32094	1.02215	0.994286		96.8	121.105	22231.7	-901.775	24698.4	0.994582	1.0379		96.8	-175.902	21232	34.6184	27092.2	1.00835	0.998724
97	-685.78	36124.7	-660.644	37686.3	1.01935	1.01784		97	-738.342	33625.5	-82.1408	32911.3	1.02245	1.0025		97	-394.897	30267.9	-282.454	29904.3	1.01322	1.00954		97	-54.3049	31934.2	247.784	32484.6	1.0017	0.99243		97	-774.218	26379.7	-967.466	23861.5	1.03024	1.04226		97	-153.901	21230.4	122.656	28381	1.0073	0.995697
97.2	-685.78	36218.7	-647.802	37945.3	1.0193	1.01737		97.2	-738.342	35095.2	45.9907	33120.1	1.02149	0.998613		97.2	-394.897	26320.1	-254.798	31135.8	1.01523	1.00825		97.2	316.702	33226.7	169.437	32105.7	0.990558	0.99475		97.2	-1087.22	21738.4	-905.654	25152	1.05265	1.03735		97.2	-153.901	28360.9	197.43	28083.2	1.00546	0.993019
97.4	-625.777	38093.2	-655.514	37723.1	1.0167	1.01768		97.4	130.399	35033.5	-14.8845	33629.1	0.996292	1.00044		97.4	-394.897	26320.1	-309.327	31515.7	1.01523	1.00991		97.4	-54.3049	33253.1	296.109	31282.9	1.00164	0.990623		97.4	-1087.22	28359.3	-863.317	23600.2	1.03987	1.03797		97.4	-153.901	29339.4	309.623	28401.5	1.00527	0.989216
97.6	-625.777	40064.7	-636.644	37554.4	1.01587	1.01724		97.6	363.41	30641.8	87.736	33987.5	0.988279	0.997425		97.6	-420.964	32528.6	-314.204	29882.5	1.01311	1.01063		97.6	321.748	33226.4	209.803	30786.4	0.990409	0.993231		97.6	-1313.3	26607	-678.524	23746.7	1.05192	1.02941		97.6	26.011	29326.6	393.547	28558.6	0.999114	0.986407
97.8	-509.745	38084.9	-664.208	38246.3	1.01357	1.01767		97.8	130.399	26059.7	170.246	32580.6	0.995021	0.994802		97.8	329.037	32475.3	-371.528	32283.4	0.98997	1.01164		97.8	108.743	33095	298.634	29848.9	0.996725	0.990094		97.8	-708.054	26564	-678.332	22714.8	1.02738	1.03078		97.8	26.011	29326.6	517.896	28464.9	0.999114	0.982131
98	-803.744	44015.8	-582.533	37008.9	1.0186	1.01599		98	363.41	30641.8	117.422	30622.5	0.988279	0.99618		98	-196.903	39731.2	-129.873	31918.4	1.00498	1.00409		98	321.748	29749.6	274.268	29884.3	0.989301	0.990906		98	-708.054	19389.2	-553.028	23244.9	1.0379	1.02437		98	26.011	28438.7	659.634	28255.4	0.999086	0.977187
98.2	-509.745	36065.9	-708.352	37563	1.01434	1.01922		98.2	437.396	30998.9	42.148	31156	0.986086	0.998649		98.2	-196.903	34528.3	-187.789	34611.3	1.00574	1.00546		98.2	590.072	29137.7	276.714	29609.3	0.980151	0.990741		98.2	-510.648	19375.2	-513.204	22919.1	1.02707	1.0229		98.2	848.007	24144.6	652.072	29252.9	0.96607	0.978195
98.4	-817.748	36087.8	-628.382	37307.8	1.02319	1.01713		98.4	437.396	30998.9	-183.716	31644.7	0.986086	1.00584		98.4	-631.272	36701.9	-154.936	34361	1.0175	1.00453		98.4	590.072	29137.7	307.516	29279.1	0.980151	0.989606		98.4	-510.648	22977.7	-463.67	22444	1.02273	1.02109		98.4	2092.01	24056.3	613.996	31355.4	0.919995	0.980794
98.6	-896.255	35025.4	-662.373	37493	1.02626	1.01798		98.6	-334.221	36943.4	-123.639	31087.2	1.00913	1.00399		98.6	-631.272	36701.9	-157.316	35008.6	1.0175	1.00451		98.6	590.072	27654.2	272.281	29601.8	0.979108	0.990886		98.6	-735.645	22993.7	-311.718	22220	1.03305	1.01423		98.6	848.007	33977.8	692.567	30663.9	0.97565	0.977913
98.8	-896.255	35025.4	-658.836	38073.6	1.02626	1.01761		98.8	-334.221	33831.7	-63.7086	31811.5	1.00998	1.00201		98.8	153.728	38697.6	-234.798	35160.7	0.996043	1.00672		98.8	-667.173	27952.1	435.361	29857.7	1.02445	0.985628		98.8	-735.645	22993.7	-13.6309	21854.6	1.03305	1.00062		98.8	1126.01	33958.1	441.087	30612.9	0.967905	0.985796
99	-947.618	39522.9	-453.901	37551.8	1.02457	1.01224		99	-246.845	33825.5	21.9354	30700.3	1.00735	0.999286		99	153.728	41655.7	-142.089	34342.2	0.996323	1.00415		99	458.822	27872.1	409.915	30195.1	0.983805	0.986606		99	84.3563	22352.5	-63.4035	21563.9	0.99624	1.00295		99	432.922	32918.7	440.243	30260.2	0.987019	0.98566
99.2	-466.204	39488.7	8.87807	37088.4	1.01195	0.999761		99.2	-246.845	30941.4	179.036	29444.4	1.00804	0.993956		99.2	-411.451	41695.8	18.1034	27380.8	1.00997	0.999339		99.2	458.822	27872.1	395.951	31763.4	0.983805	0.987688		99.2	84.3563	24294.6	-119.171	19854.4	0.99654	1.00604		99.2	432.922	32918.7	417.714	29277.5	0.987019	0.985933
99.4	95.3823	37761.6	60.8645	36840.4	0.99748	0.998351		99.4	119.332	29334.5	217.813	25969.1	0.995948	0.991682		99.4	-411.451	27430	291.093	25203.7	1.01523	0.988582		99.4	458.822	31626.1	368.349	32316.5	0.9857	0.98873		99.4	-54.6268	19732.4	-155.9	19926.1	1.00278	1.00789		99.4	432.922	30604	397.348	28445.3	0.986051	0.986224
99.6	168.276	37756.4	78.0746	36086.6	0.995563	0.997841		99.6	119.332	25215	301.591	20628.3	0.99529	0.98559		99.6	706.548	24373.5	211.933	23124.6	0.971828	0.990918		99.6	516.827	34050.9	265.823	32375.9	0.985049	0.991856		99.6	-85.6439	20600.3	-204.562	19331.8	1.00417	1.01069		99.6	513.652	29141.5	298.729	27550.5	0.982679	0.989273
99.8	168.276	37756.4	-1.66355e-14	33184.7	0.995563	1		99.8	301.591	20122.7	301.591	14695.5	0.985234	0.97989		99.8	706.548	24373.5	-6.28433e-16	19725.7	0.971828	1		99.8	265.823	34068.7	265.823	31330	0.992258	0.991587		99.8	-204.562	19331.8	-204.562	19331.8	1.01069	1.01069		99.8	513.652	29141.5	1.14019e-14	24400.4	0.982679	1
100	0	33184.7	-5.98881e-15	33184.7	1	1		100	301.591	14695.5	301.591	14695.5	0.97989	0.97989		100	0	19725.7	7.86634e-15	19725.7	1	1		100	265.823	31330	265.823	31330	0.991587	0.991587		100	-204.562	19331.8	-204.562	19331.8	1.01069	1.01069		100	0	24400.4	1.09952e-14	24400.4	1	1

## Sheet: Fig. 2b
	Normalized distribution
FRET Efficiency	ADP	AMPPNP	Apo	ATP	ATPout	B12	ATP+B12
0	0.057971	0.0185567	0.0420655	0.63719	0.289973	0.0842242	0.662689
0.04	0.0907704	0.0269187	0.0520833	0.875807	0.383923	0.107318	0.925972
0.08	0.0755149	0.0384307	0.0564236	1	0.392144	0.11476	1
0.12	0.0614798	0.0425544	0.0556259	0.952175	0.319957	0.102238	0.86185
0.16	0.0582761	0.0383162	0.0496434	0.758835	0.199095	0.0931428	0.62856
0.2	0.0451564	0.024685	0.0490099	0.541454	0.121536	0.0894808	0.438517
0.24	0.06209	0.0260023	0.0506991	0.368841	0.0813573	0.0789676	0.322088
0.28	0.0897025	0.0391753	0.0550629	0.249745	0.0580445	0.0762507	0.2622
0.32	0.102059	0.060252	0.0659018	0.207187	0.0544714	0.091489	0.211863
0.36	0.103127	0.0755441	0.0792511	0.195549	0.0504485	0.103833	0.186439
0.4	0.160336	0.100172	0.0954157	0.193255	0.0646411	0.122615	0.186124
0.44	0.212357	0.150344	0.142995	0.181787	0.115614	0.182092	0.21015
0.48	0.318993	0.239347	0.275221	0.215511	0.235401	0.307661	0.321261
0.52	0.487567	0.413574	0.499296	0.343357	0.488269	0.543087	0.525227
0.56	0.76476	0.695704	0.799174	0.559888	0.818845	0.807985	0.793316
0.6	0.984897	0.960023	1	0.698437	1	0.997165	0.955315
0.64	1	1	0.902379	0.674992	0.832013	1	0.872405
0.68	0.711213	0.77205	0.605387	0.515291	0.510207	0.854586	0.624463
0.72	0.481922	0.466667	0.352642	0.30666	0.266435	0.602032	0.390917
0.76	0.30328	0.250745	0.192873	0.18476	0.133105	0.420235	0.225531
0.8	0.198322	0.125716	0.106841	0.115443	0.0758852	0.259347	0.135728
0.84	0.105721	0.0718786	0.0630631	0.0686374	0.0424527	0.177662	0.0833826
0.88	0.0585812	0.0423826	0.0364818	0.0412844	0.0249119	0.111689	0.0522667
0.92	0.0315789	0.0231386	0.026112	0.0334692	0.0193398	0.0792038	0.0346213
0.96	0.0266972	0.0211913	0.025854	0.0287971	0.0198896	0.0617211	0.033223
1	0.0286804	0.028236	0.0265813	0.0359327	0.0233128	0.0587679	0.0392887

## Sheet: Fig. 2c
	Apo			B12			ADP			AMP-PNP			ATP			ATP			ATP + B12
Repeat	# Traces Selected	# Dynamic	% Dyn	# Traces Selected	# Dynamic	% Dyn	# Traces Selected	# Dynamic	% Dyn	# Traces Selected	# Dynamic	% Dyn	# Traces Selected	# Dynamic	% Dyn	# Traces Selected	# Dynamic	% Dyn	# Traces Selected	# Dynamic	% Dyn
1	114	3	2.63158	74	1	1.35135	98	3	3.06122	225	5	2.22222	115	11	9.56522	85	29	34.1176	126	30	23.8095
2	54	2	3.7037	219	8	3.65297							143	25	17.4825	82	25	30.4878	170	39	22.9412
3	27	1	3.7037										31	2	6.45161	21	4	19.0476	147	32	21.7687
4	67	2	2.98507													49	2	4.08163	167	21	12.5749
5	16	1	6.25													157	26	16.5605	176	39	22.1591
6	36	0	0													6	0	0	60	18	30
7	23	2	8.69565													20	1	5	114	17	14.9123
8	4	0	0													32	9	28.125	18	3	16.6667
9	12	0	0													33	8	24.2424	44	3	6.81818
10	3	0	0													68	19	27.9412	39	6	15.3846
11	52	0	0													71	15	21.1268	56	10	17.8571
12	4	0	0																125	25	20
13	21	0	0																47	5	10.6383
14	34	0	0																55	3	5.45455
15	47	1	2.12766
16	34	0	0
Total	548	12		293	9		98	3		225	5		289	38		624	138		1344	251
Weighted average	2.18978			3.07167			3.06122			2.22222			13.1488			22.1154			18.6756
Standard deviation	2.11496			1.00172									4.39103			9.08723			5.79296

## Sheet: Fig. 3a
	Co-Restitution Apo								Co-Reconstitution ATP a								Co-Reconstitution ATP b
Time (s)	Donor	Acceptor	Donor_CK	Acceptor_CK	FRET	FRET_CK		Time (s)	Donor	Acceptor	Donor_CK	Acceptor_CK	FRET	FRET_CK		Time (s)	Donor	Acceptor	Donor_CK	Acceptor_CK	FRET	FRET_CK
0.2	-678.521	18219.9	-678.521	18219.9	1.03868	1.03868		0.2	113.79	31505.6	113.79	31505.6	0.996401	0.996401		0.2	224.105	31756.3	224.105	31756.3	0.992992	0.992992
0.4	-678.521	19382.6	-678.521	18219.9	1.03628	1.03868		0.4	399.766	31485.3	113.79	31505.6	0.987462	0.996401		0.4	224.105	32233.7	224.105	31756.3	0.993095	0.992992
0.6	-287.908	19354.8	-678.521	19018.5	1.0151	1.037		0.6	113.79	27115.1	197.375	31494.4	0.995821	0.993772		0.6	0.1036	32249.6	224.105	32011.4	0.999997	0.993048
0.8	-287.908	33445.8	-499.317	19235.7	1.00868	1.02665		0.8	-673.197	27170.9	119.124	29175.4	1.02541	0.995934		0.8	-90.8942	29733.5	129.972	32103.2	1.00307	0.995968
1	-148.91	33435.9	-412.927	27504.8	1.00447	1.01524		1	-777.37	25186.8	-354.716	28261.2	1.03185	1.01271		1	-288.896	21420.1	46.8247	31049.1	1.01367	0.998494
1.2	-148.91	33435.9	-310.126	26886.5	1.00447	1.01167		1.2	-673.197	23062.5	-483.377	27220.9	1.03007	1.01808		1.2	-288.896	29604.6	-42.64	25397	1.00985	1.00168
1.4	-148.91	28895.5	-256.172	26187.4	1.00518	1.00988		1.4	-633.366	23059.7	-502.007	26697.2	1.02824	1.01916		1.4	768.801	18147.3	-110.924	26398.9	0.959357	1.00422
1.6	-417.904	28914.6	-215.913	25163.2	1.01467	1.00865		1.6	-633.366	29756.5	-482.376	26030.4	1.02175	1.01888		1.6	768.801	24912.9	159.596	24484	0.970064	0.993524
1.8	-417.904	25273.9	-283.053	25119.9	1.01681	1.0114		1.8	-601.857	30015.3	-443.007	27322.5	1.02046	1.01648		1.8	768.801	19120	106.77	26038.7	0.961345	0.995916
2	-282.928	25264.3	-305.862	24965.3	1.01133	1.0124		2	-601.857	30015.3	-394.283	27474.1	1.02046	1.01456		2	115.799	24959.3	102.643	25898.3	0.995382	0.996052
2.2	-280.926	25264.2	-237.635	24478	1.01124	1.0098		2.2	-601.857	30015.3	-319.592	26375.6	1.02046	1.01227		2.2	-195.045	27972.3	112.428	25851.2	1.00702	0.99567
2.4	881.074	21575.7	-230.857	24763.1	0.960766	1.00941		2.4	-402.86	23635.7	-313.387	26964.5	1.01734	1.01176		2.4	-416.324	27988	75.6884	25968.8	1.0151	0.997094
2.6	881.074	21575.7	228.551	24636	0.960766	0.990808		2.6	177.796	23594.5	-351.204	26929.5	0.992521	1.01321		2.6	-416.324	25906.1	79.1499	26263.8	1.01633	0.996995
2.8	1231.76	23078.2	465.904	23872.8	0.949331	0.980857		2.8	177.796	25167.4	-164.643	27287.4	0.992985	1.00607		2.8	254.001	25858.6	-32.6009	26387.5	0.990273	1.00124
3	1198.77	27171.7	732.612	23605.4	0.957746	0.969899		3	68.7978	27296.7	-62.3734	27490.9	0.997486	1.00227		3	254.001	27229.3	19.9811	26200.8	0.990758	0.999238
3.2	1198.77	27171.7	875.243	24672.6	0.957746	0.965741		3.2	33.7921	27299.2	-36.5496	28510	0.998764	1.00128		3.2	-138.998	28174.6	101.767	26277.1	1.00496	0.996142
3.4	634.765	18913.6	996.296	25499.6	0.967529	0.962398		3.4	33.7921	30454.5	-15.6827	28668.5	0.998892	1.00055		3.4	-231.002	28181.1	0.71806	26748.2	1.00826	0.999973
3.6	532.201	18920.9	829.568	23616.2	0.972642	0.966065		3.6	95.4785	30450.1	6.98871	29921.3	0.996874	0.999766		3.6	-400	32390.9	-81.0157	26664.6	1.0125	1.00305
3.8	-899.799	28572.6	728.072	22302.7	1.03252	0.968387		3.8	688.788	34648	48.574	29957.5	0.980508	0.998381		3.8	-231.002	21559.9	-173.938	28086.2	1.01083	1.00623
4	-376.797	28535.5	166.435	23931.9	1.01338	0.993094		4	688.788	33692.1	298.186	31077.6	0.979966	0.990496		4	-542.631	21277	-185.167	25933	1.02617	1.00719
4.2	-636.766	26458.7	40.2374	24569	1.02466	0.998365		4.2	475.79	34268.5	440.981	31113.7	0.986306	0.986025		4.2	520.213	21201.5	-299.286	24703.5	0.976051	1.01226
4.4	-376.797	26440.2	-207.122	24350.8	1.01446	1.00858		4.4	-449.339	33772.9	445.883	31114	1.01348	0.985872		4.4	94.3685	26011.2	-52.939	23244.1	0.996385	1.00228
4.6	-176.768	27512.6	-205.761	23567.1	1.00647	1.00881		4.6	-449.339	31294.3	143.945	30582.1	1.01457	0.995315		4.6	94.3685	26011.2	-34.291	22688.9	0.996385	1.00151
4.8	-176.768	27512.6	-89.0005	19407.7	1.00647	1.00461		4.8	-68.2095	30116.9	6.83793	28192.8	1.00227	0.999758		4.8	94.3685	23509	10.2911	21008.6	0.996002	0.99951
5	-124.831	18796.3	907.073	4347.03	1.00669	0.827359		5	238.787	25003.4	87.3619	27246.2	0.99054	0.996804		5	414.433	21809.4	63.2418	12527.4	0.981352	0.994977
5.2	26244.3	1477.99	838.826	3891.68	0.0533139	0.822677		5.2	3192.68	24793.7	225.647	24384.3	0.88592	0.990831		5.2	11425.5	7382.75	192.211	9641.01	0.392527	0.980453
5.4	26244.3	1477.99	19803.2	2977.38	0.0533139	0.130698		5.4	6077.05	24588.9	1861.38	22223.5	0.801831	0.922716		5.4	17270.5	1808.4	6815.87	5653.7	0.0947853	0.4534
5.6	22443.3	2668.46	19878.3	2825.29	0.106263	0.124443		5.6	9620.04	21410.8	4435.02	21493.9	0.689985	0.828955		5.6	15315.5	3412.1	12488.9	4047.47	0.182196	0.244762
5.8	19821.5	2854.61	20337.5	2679.95	0.125886	0.116431		5.8	6077.05	21662.4	7724.72	19299.2	0.780924	0.714153		5.8	21759.5	2954.57	13482.9	3567.86	0.11955	0.209249
6	19821.5	2854.61	21422	2487.05	0.125886	0.104021		6	7995.8	16754	8271.26	19380.1	0.676935	0.700873		6	21759.5	2954.57	14420	3056.8	0.11955	0.174906
6.2	24033.9	1324.37	21162.3	2786.61	0.0522264	0.116357		6.2	7995.8	16754	9755.97	18353.6	0.676935	0.65293		6.2	21759.5	867.175	12110	3997.1	0.0383253	0.248157
6.4	24033.9	2653.59	20579.1	2777.47	0.099432	0.118916		6.4	7995.8	15098.4	12576.5	19109.6	0.653775	0.603091		6.4	13393.5	1316.69	11005.6	5200.25	0.0895086	0.320887
6.6	22476.1	1434.98	19544.3	3700.22	0.060013	0.159187		6.6	14646.8	17382.5	11766.9	19301.6	0.542707	0.621259		6.6	12955	1347.83	7761.68	7400.36	0.0942349	0.488085
6.8	17626.3	5095.37	20127.5	2743.28	0.224252	0.119947		6.8	14646.8	18860	12260.9	19824.2	0.562871	0.617863		6.8	6641.54	7222.55	7157.49	7631.34	0.520954	0.51602
7	17626.3	3474.73	20438.8	2534.4	0.164671	0.11032		7	14646.8	22033.1	11991.3	19339	0.600686	0.617262		7	2903.95	7487.92	7327.83	7865.95	0.720556	0.517709
7.2	17874.3	3457.12	20161.8	2236.07	0.162067	0.0998339		7.2	13263.8	20276.7	11926.7	19816.1	0.604543	0.62427		7.2	6641.54	6470.62	6507.13	8817.55	0.493482	0.575383
7.4	17874.3	1245.32	20274.1	2715.98	0.0651333	0.118137		7.4	12698.5	22158.1	11784	18990.1	0.635692	0.617081		7.4	-944.466	7009.22	9419	9835.36	1.15573	0.510812
7.6	17874.3	1245.32	20875.4	2456.37	0.0651333	0.10528		7.6	12698.5	20316.8	11317.7	19196.5	0.615374	0.629101		7.6	9123.53	9480.82	9443.38	10068.6	0.509602	0.516021
7.8	25041.3	2350.89	20641	2160.57	0.0858232	0.0947554		7.8	10242	20830.6	11286.5	18567.6	0.670384	0.621944		7.8	9123.53	9480.82	9820.06	10616.9	0.509602	0.519496
8	28687.3	2974.37	22370.3	2210.18	0.0939423	0.089916		8	9488.02	18410.1	11061.2	18947.6	0.659905	0.631401		8	9123.53	9480.82	10315.3	11510.9	0.509602	0.52739
8.2	28687.3	3605.87	22924.1	2307.66	0.11166	0.0914586		8.2	9488.02	18410.1	10771.5	18061.4	0.659905	0.626416		8.2	9480.95	12145.4	10915.5	11333.6	0.561603	0.509396
8.4	25437.3	3836.62	22685	2348.18	0.131059	0.0938026		8.4	8816.02	13922.7	11114.6	18369	0.612291	0.623025		8.4	10978.3	12039.1	10911.5	11184.3	0.523045	0.506173
8.6	21299.3	3680.16	22118.4	2452.42	0.147327	0.0998103		8.6	11817.8	13709.6	10111.8	17427.8	0.537054	0.632828		8.6	10978.3	11066.8	10929.1	11385.9	0.502008	0.510236
8.8	18147.1	-1186.39	21915.4	2827.01	-0.0699494	0.114258		8.8	13506.8	16383.1	10935.9	16916.1	0.548115	0.607357		8.8	10816.3	11078.3	11019.5	11570.9	0.505984	0.512204
9	18147.1	-1186.39	21890.8	1644.65	-0.0699494	0.0698796		9	13506.8	20260.3	11462	16361.6	0.600002	0.588047		9	10816.3	11078.3	11309.4	12033.7	0.505984	0.515513
9.2	18147.1	-1186.39	22455	1252.3	-0.0699494	0.0528236		9.2	13506.8	16383.1	11434.3	16858.1	0.548115	0.595852		9.2	11861.3	11731.6	11157.4	12604	0.497251	0.530441
9.4	19745.4	5423.35	23082.6	163.105	0.215479	0.00701656		9.4	11306.1	13167	11340.1	17364.2	0.538018	0.604933		9.4	12720.3	13612.7	10597.2	12373.9	0.516946	0.538673
9.6	26568.6	764.963	22672.2	516.093	0.0279862	0.0222566		9.6	8002.78	13401.5	10988.6	18491.2	0.626113	0.627251		9.6	12720.3	13612.7	11512.5	12389.4	0.516946	0.518343
9.8	26568.6	764.963	23134.9	25.6862	0.0279862	0.00110905		9.8	5095.09	16549.9	10665.7	19493.9	0.764606	0.646358		9.8	9883.55	12510.7	11844.9	12791.2	0.558657	0.519204
10	26568.6	764.963	23127.6	-422.25	0.0279862	-0.0185969		10	8002.78	21197.9	10064.5	19145.7	0.725939	0.655445		10	9883.55	12510.7	10592.2	12546.3	0.558657	0.542226
10.2	26523.6	-1641.04	22829.5	-367.086	-0.0659513	-0.0163423		10.2	8724.35	21146.7	10659.2	19125.4	0.707933	0.642123		10.2	9751.55	12520.1	10161.4	12508.7	0.562154	0.551771
10.4	20255.6	1817.61	23204	-1561.81	0.0823445	-0.072165		10.4	14905.4	19550.7	10010.3	19172	0.56741	0.656973		10.4	8508.47	12127.1	10011.6	12495.2	0.587678	0.555173
10.6	19916	-3443.68	22173.1	-1087.71	-0.209058	-0.0515861		10.6	12514.2	18828.9	11275.9	19322.9	0.600736	0.631493		10.6	7025.09	11516.4	9608.35	12310.9	0.621115	0.561648
10.8	20255.6	-171.975	21872.2	-1862.77	-0.00856297	-0.0930947		10.8	12514.2	19720.5	11271.2	19266.6	0.611779	0.63091		10.8	6452.48	10922.7	9345.52	11951.8	0.628638	0.561189
11	25361.6	-3830.32	21222.6	-916.027	-0.177895	-0.04511		11	12514.2	18262.9	11213.4	19791.2	0.593393	0.638332		11	7025.09	11516.4	10024.8	11428.7	0.621115	0.532718
11.2	25361.6	-1481.4	21081.3	-1255.05	-0.0620346	-0.0633026		11.2	10044.2	21267.9	11489.4	19056.3	0.679223	0.623861		11.2	10009.5	10100.6	10730.3	11266.7	0.502265	0.512193
11.4	15942.6	-812.646	21678.9	-1480.15	-0.0537112	-0.0732795		11.4	13551.2	18538.7	10649.1	19506.9	0.577711	0.646866		11.4	15387.1	9718.75	11053	10192.5	0.387111	0.479749
11.6	15942.6	-812.646	20843	-1549.78	-0.0537112	-0.0803276		11.6	7691.17	18954.7	11795	19600.6	0.711356	0.624311		11.6	12264	-4912.04	11838.1	9776.38	-0.668129	0.452307
11.8	24680.6	-2088.58	19225.3	-1372.79	-0.0924474	-0.0768963		11.8	13979	18508.3	10668.5	20242.5	0.569709	0.654864		11.8	12264	-4912.04	11538.3	1903.07	-0.668129	0.141583
12	24680.6	-2088.58	17434.1	-1381.25	-0.0924474	-0.0860437		12	13979	21236.8	10798	19510.3	0.603047	0.643727		12	10971.5	-1552.7	11956.6	1418.09	-0.164851	0.106028
12.2	14295	-1718.71	18469	-1433.35	-0.136663	-0.0841382		12.2	13979	21236.8	9883.38	19745.7	0.603047	0.66643		12.2	10971.5	-1552.7	12301.4	2065.81	-0.164851	0.143786
12.4	14295	-1718.71	18436.1	-1377.69	-0.136663	-0.0807631		12.4	10970.2	20206.6	9076	20021	0.648129	0.688077		12.4	13933	-1136.01	12202.8	3519.2	-0.0887718	0.22384
12.6	15604.6	-1811.69	19215.2	-1464.08	-0.13135	-0.0824782		12.6	1613	20099.2	9058.99	20011.7	0.92571	0.688381		12.6	13933	5796.14	12702.9	2581.83	0.293786	0.168916
12.8	19594	-4479.24	19122.5	-850.596	-0.296349	-0.0465521		12.8	1613	20099.2	6677.56	19961.6	0.92571	0.749333		12.8	13026	5860.53	13098	1688.14	0.310302	0.11417
13	20576	797.399	18761.7	-1597.72	0.0373081	-0.0930856		13	2412.19	20766.6	6980.02	19901	0.895931	0.740336		13	13026	3671.38	13224.9	1076.28	0.219878	0.0752583
13.2	19883	846.602	18512.5	-674.05	0.0408403	-0.0377863		13.2	6786.68	20456	6596.28	20018	0.750881	0.752153		13.2	13026	449.31	13364	1272.64	0.0333432	0.086949
13.4	19883	2161.38	17804.7	-49.1164	0.0980467	-0.00276625		13.4	5494.67	20877.3	7346.74	19932.4	0.791647	0.730683		13.4	12274	502.702	13287.9	1452.71	0.0393452	0.0985516
13.6	16121.3	3426.97	18387.4	593.043	0.175308	0.031245		13.6	6786.68	17153.1	7416.52	20125.6	0.716511	0.73072		13.6	10218.5	2254.76	13437.7	1193.44	0.180767	0.0815683
13.8	15769.6	3750.62	18862.6	1037.02	0.19214	0.0521124		13.8	5494.67	17244.9	8272.65	18721.6	0.758365	0.69354		13.8	12274	2108.82	13683.1	1228.28	0.146621	0.0823714
14	16121.3	3725.65	19734.4	560.275	0.187719	0.027607		14	7007.68	13181.6	8686.33	18068.1	0.652902	0.675331		14	19472.5	-252.731	13462.8	1624.71	-0.0131495	0.107686
14.2	20307.8	-1466.7	18923.4	959.889	-0.0778457	0.0482761		14.2	7007.68	13181.6	9792.58	16120.5	0.652902	0.622099		14.2	19472.5	-252.731	15365.4	1590.53	-0.0131495	0.0938037
14.4	20665.6	-1492.1	19304.7	672.543	-0.0778211	0.0336654		14.4	11707.9	12637.2	9602.95	15461	0.519086	0.616862		14.4	17531.7	979.591	16229.4	1574.12	0.0529187	0.0884161
14.6	21538.3	581.5	19442.1	406.927	0.0262886	0.0205011		14.6	11707.9	19616.7	10073.4	13915.7	0.62624	0.580083		14.6	17531.7	4666.56	16138.5	1155.91	0.210222	0.0668372
14.8	21538.3	581.5	20338	567.9	0.0262886	0.0271646		14.8	16156.3	12585.6	9055.49	15048.1	0.437884	0.62431		14.8	15029.6	1157.23	16598.7	1813.41	0.0714922	0.0984901
15	21538.3	3319.63	21014.1	-774.15	0.133544	-0.0382486		15	10315.3	13000.3	9096.55	14815.5	0.557581	0.619583		15	16320.6	469.418	16120.6	1486.64	0.0279581	0.0844333
15.2	22884.6	451.589	21684	-1109.79	0.0193515	-0.0539407		15.2	7333.89	12168.3	9226.69	15533	0.623946	0.62735		15.2	15029.6	561.079	16224.8	1267.94	0.035988	0.0724841
15.4	28788	-82.8041	22422.7	-869.401	-0.00288463	-0.0403371		15.4	7333.89	12168.3	9087.45	17248.9	0.623946	0.654947		15.4	13784.6	-2898.02	16127.7	1414.37	-0.266201	0.0806272
15.6	28788	-2730.12	24913.9	-166.114	-0.104771	-0.00671225		15.6	7354.93	17418.5	9325.67	17305	0.703112	0.649815		15.6	13784.6	6028.78	15980.3	392.026	0.304278	0.0239445
15.8	24662.9	-2437.24	26493.3	-823.607	-0.109659	-0.0320848		15.8	10529.2	17193.2	8881.97	18082.8	0.620191	0.670608		15.8	16711.8	5433.64	15962.6	1227.8	0.245362	0.0714235
16	24662.9	-2885.44	26860.6	-1078.11	-0.132497	-0.0418157		16	10687.2	19904.4	8685.27	17390.7	0.65065	0.666924		16	22870.3	4996.39	15986.5	752.715	0.179296	0.0449672
16.2	35113.8	-1622.91	25859.9	-1651.39	-0.0484581	-0.0682154		16.2	10687.2	17989.5	8054.77	17275.4	0.627321	0.682009		16.2	22414.8	-3253.53	17441.9	1313.05	-0.169797	0.0700109
16.4	35113.8	-2188.25	24138.3	-1557.91	-0.0664604	-0.0689938		16.4	6774.58	18267.3	8428.44	16736	0.72947	0.665066		16.4	22414.8	-3740.42	18085.9	1027.57	-0.200297	0.0537616
16.6	23548.9	-801.798	24597.3	-1824.85	-0.0352483	-0.080134		16.6	6774.58	17301	8500.86	16332.8	0.718612	0.657688		16.6	16726.8	-3336.58	18791.4	2091.34	-0.24918	0.100147
16.8	23548.9	-1367.14	23719.8	-1643.09	-0.0616334	-0.0744263		16.8	9325.58	17119.9	8212.88	16021	0.647365	0.661099		16.8	13875.3	4195.78	17345.5	1495.79	0.232182	0.0793887
17	23548.9	-3028.79	23045.8	-1638.61	-0.147601	-0.0765448		17	9325.58	15468.5	7809.21	16326.8	0.623878	0.67645		17	7064.52	4679.35	16174.6	325.445	0.39845	0.0197239
17.2	22736.8	-6969.85	22485.9	-1930.24	-0.442054	-0.0939033		17.2	5164.3	15763.9	8570.79	16001.4	0.753237	0.651199		17.2	7064.52	-77.9195	14098	880.734	-0.0111527	0.0587988
17.4	22736.8	-6969.85	22029.6	-1732.03	-0.442054	-0.0853321		17.4	5164.3	15763.9	9408.91	15773.3	0.753237	0.626367		17.4	11834.5	-416.59	13577.2	1240.09	-0.0364855	0.083692
17.6	22192.6	3780.79	21829.4	-2921.85	0.145564	-0.154533		17.6	9379.12	15208.2	9246.4	15799.9	0.618538	0.630828		17.6	20402	196.767	13697.3	1572.06	0.00955238	0.102955
17.8	23587.6	3681.75	20811.8	-933.331	0.135014	-0.0469519		17.8	9379.12	15679.3	9297.95	15527.7	0.62571	0.62547		17.8	20402	1530.46	14614.6	1583.25	0.0697808	0.0977449
18	22192.6	1463.6	20064.7	-809.622	0.0618694	-0.0420473		18	9379.12	15208.2	9510.1	15591.7	0.618538	0.621139		18	19459.5	1597.38	12402.5	1871.49	0.0758601	0.131112
18.2	19997.6	-1915.68	20085.7	-475.605	-0.105944	-0.024253		18.2	10307.3	15613.4	9493.56	15362.3	0.602353	0.618055		18.2	5354.99	2598.8	14062.9	1426.31	0.326737	0.0920843
18.4	19614.5	-1888.47	19163.3	-380.828	-0.106537	-0.0202757		18.4	10307.3	14844.8	9540.56	15436.6	0.590201	0.618028		18.4	5354.99	2442.98	15409.6	1500.7	0.313284	0.0887447
18.6	14106.6	-498.503	19515.1	-351.548	-0.0366328	-0.0183447		18.6	10307.3	16519.1	9513.31	15001.9	0.615778	0.611942		18.6	9337.4	2352.76	18440.7	1540.09	0.20126	0.0770786
18.8	14106.6	3020.39	18180.8	-710.792	0.176353	-0.0406864		18.8	9455.15	14905.3	9904.82	15183.5	0.611865	0.605202		18.8	17574.2	2759.26	19047.6	1586.43	0.1357	0.076884
19	16698.7	2836.36	17893.1	-1090.59	0.145193	-0.0649064		19	11402.2	10846.5	9280.37	15086.2	0.487514	0.619135		19	20378.2	2560.17	18831.6	1762.21	0.111611	0.0855702
19.2	22567.7	-2305.6	18036.3	-756.027	-0.113789	-0.0437509		19.2	9455.15	10541.3	9939.05	13180.7	0.527158	0.570106		19.2	20487.6	-310.342	18608.8	2056.72	-0.0153808	0.099524
19.4	22567.7	-5034.72	19398.8	-403.561	-0.287157	-0.0212454		19.4	8480.07	8529.03	9871.17	12674.6	0.501439	0.562172		19.4	20378.2	-1881.27	18181.3	1292.35	-0.101707	0.0663642
19.6	22163.7	-2276.91	19272.4	-786.849	-0.114494	-0.0425656		19.6	7474.75	8600.4	9575.49	13514.5	0.535012	0.585296		19.6	19556.5	-1822.92	17999.7	478.067	-0.102795	0.0258725
19.8	18827.2	-1130.98	19214.2	-675.726	-0.063911	-0.0364499		19.8	8480.07	13558.2	9058.75	13671.6	0.615212	0.601469		19.8	19556.5	-1822.92	17601.7	365.829	-0.102795	0.0203606
20	16781.5	-985.736	18731.1	-576.503	-0.0624052	-0.0317553		20	9403.06	13492.7	9037.61	14722.8	0.589309	0.619635		20	19556.5	-1007.49	16880.3	948.911	-0.0543151	0.0532223
20.2	15456.4	-2471.91	18741.9	-319.519	-0.190374	-0.0173441		20.2	10270.4	13431.1	9206.42	15620.4	0.566678	0.629174		20.2	15175.5	4748.89	17516.4	627.298	0.238346	0.0345738
20.4	15456.4	-2471.91	19371.2	619.249	-0.190374	0.0309772		20.4	10270.4	15997.9	9568.24	15950.8	0.609021	0.625055		20.4	15175.5	4240.87	17883.2	2291.73	0.218417	0.113593
20.6	15456.4	5652.75	21340.1	-212.198	0.267786	-0.0100435		20.6	11105.4	18378.4	9784.24	15718.2	0.62334	0.61634		20.6	17738.3	4566.93	17768.8	2695.46	0.204748	0.131715
20.8	19411.4	5371.95	24256.3	413.13	0.216756	0.0167466		20.8	10849.4	15956.8	10313.3	16020.2	0.595267	0.608357		20.8	20279.3	5527.96	17088.8	2993.8	0.214202	0.149075
21	25977.4	1275.31	24798.4	896.413	0.0467958	0.0348869		21	17999.8	16179.5	10304.6	16067.5	0.473371	0.609261		21	17738.3	5847.99	17468.1	3200.78	0.247941	0.15486
21.2	27308.4	1180.82	25423.1	746.961	0.0414479	0.0285426		21.2	10849.4	16687.2	11873.1	15966.7	0.606001	0.573521		21.2	20528.9	5649.86	16357.7	3235.4	0.215819	0.16513
21.4	27935.4	1136.3	25380.9	617.893	0.0390861	0.0237662		21.4	7797.46	16903.9	11607.4	15581.2	0.68433	0.573078		21.4	15514.3	2074.51	17063.5	3669.92	0.117945	0.177005
21.6	27308.4	-793.66	24790	762.495	-0.0299328	0.0298404		21.6	7797.46	15045.9	11687.3	15869	0.658656	0.575876		21.6	14467.9	2148.8	16764.5	2720.08	0.129316	0.139602
21.8	25570.1	-670.239	24330.6	432.024	-0.0269174	0.0174466		21.8	14696.8	14556.1	11025.2	16135.4	0.497594	0.594073		21.8	14467.9	2148.8	16598.4	1999.35	0.129316	0.107505
22	24132.1	-3660.61	24472.7	983.097	-0.178815	0.0386198		22	16227.8	14447.4	10618.3	16816.8	0.470979	0.612967		22	16823.4	-2897.25	16077.3	2240.92	-0.208043	0.122333
22.2	25274.8	89.1604	24218.8	632.7	0.00351524	0.0254593		22.2	14696.8	17088.5	9175.88	16476.9	0.537622	0.642304		22.2	16823.4	-2897.25	16044.2	1243.91	-0.208043	0.0719515
22.4	24132.1	-321.961	24520.7	1472.81	-0.0135221	0.0566607		22.4	9087.59	17120.6	8927.37	16706.7	0.653253	0.651739		22.4	15656.4	-512.88	15945.7	1132.71	-0.0338678	0.066324
22.6	22681.8	5855.14	24478.8	432.523	0.205177	0.0173625		22.6	7664.59	17221.6	8647.02	16605	0.692014	0.657571		22.6	12209.1	5657.23	15936.3	927.854	0.316642	0.0550194
22.8	22681.8	3845.85	24106.4	985.564	0.144975	0.0392781		22.8	7631.56	16859.7	8404.94	16772.3	0.688397	0.666169		22.8	12209.1	4631.51	15076.4	2215.25	0.27502	0.128111
23	21925.5	3899.55	23575.1	500.013	0.150999	0.0207689		23	6614.55	16731.1	8826.32	16830.1	0.716669	0.65598		23	16986.1	5682.72	14235.7	2035.29	0.250684	0.125087
23.2	23791.5	-204.883	22990.7	466.365	-0.00868643	0.0198817		23.2	6614.55	16932	8780.75	16811.2	0.719086	0.656894		23.2	17733.1	4239.31	14715.9	1792.03	0.192938	0.108556
23.4	23791.5	-3415.04	23677	635.194	-0.167598	0.0261266		23.4	4674.85	16868.8	9511.07	16895.3	0.783006	0.639819		23.4	17733.1	-1708.64	15014.2	2030.76	-0.106627	0.119141
23.6	23791.5	-204.883	23910.9	145.974	-0.00868643	0.00606787		23.6	10778.4	18593.2	8818.1	16783.5	0.633033	0.655565		23.6	17156.2	-2625.22	15007.6	1075.01	-0.180664	0.0668431
23.8	25765.9	1941.01	24179.8	-245.021	0.070055	-0.010237		23.8	10508.6	18396.8	9065.48	16968.4	0.636448	0.651782		23.8	12617.1	-2302.95	15115.2	1249.43	-0.22328	0.0763493
24	34852.5	1295.86	24747.5	-918.611	0.0358485	-0.0385503		24	10508.6	18396.8	9022.57	16771.4	0.636448	0.650207		24	7365.02	2933.49	14134.9	662.074	0.284846	0.0447438
24.2	34852.5	-3507.76	25169.4	-348.036	-0.111909	-0.0140216		24.2	9698.64	15340.7	9140.32	17443.3	0.612665	0.656167		24.2	7365.02	2933.49	11710.2	1072.39	0.284846	0.0838947
24.4	26121.5	-2887.86	25568.3	-285.372	-0.124296	-0.0112871		24.4	9698.64	15340.7	9190.17	16624	0.612665	0.643988		24.4	4056.54	-423.546	11102.7	1641.95	-0.116583	0.128835
24.6	25221.6	-1410.58	24777.9	-275.581	-0.0592408	-0.0112472		24.6	9698.64	15586.1	9210.64	16330	0.616424	0.639374		24.6	14514.8	-1166.08	9043.43	1830.92	-0.0873554	0.16837
24.8	21944.2	-1177.89	24590.1	-1.91393	-0.0567212	-7.78392e-05		24.8	10291.3	15544	8861.92	16056.8	0.601658	0.644366		24.8	14175.2	-1141.97	9721.7	3155.54	-0.08762	0.245048
25	21944.2	-199.42	23932.1	95.2928	-0.00917092	0.003966		25	3332.29	13774.6	9772.14	15915	0.805208	0.61957		25	14175.2	1319.85	8709.28	6774.67	0.0851789	0.437529
25.2	21944.2	-199.42	23289.2	513.218	-0.00917092	0.0215616		25.2	8979.29	13373.7	8860.43	15353.2	0.598296	0.634073		25.2	3661.45	8491.67	9600.77	8089.69	0.698724	0.457291
25.4	19205.1	1419.55	23498.1	533.88	0.0688277	0.0222154		25.4	7574.49	14976.5	9600.71	14818	0.664117	0.606829		25.4	3661.45	10516.4	9517.16	9951.78	0.741748	0.511162
25.6	23943.1	5436.24	22656.2	1024.39	0.185036	0.0432584		25.6	8979.29	15379	9855.75	15084.4	0.631367	0.604823		25.6	12433.8	9893.55	8140.44	12098.7	0.443113	0.597788
25.8	22941.4	6385.1	23179.8	2148.84	0.217725	0.0848383		25.8	10698.2	18024.2	10273.6	15228.7	0.62753	0.597149		25.8	12433.8	13064	7001.83	12454.2	0.512358	0.64012
26	26332.4	5266.6	22605.3	2706.53	0.16667	0.106928		26	13648.2	19150.7	10398.4	16013.1	0.583882	0.606293		26	5092.79	13585.2	7500.59	12748.7	0.727338	0.629587
26.2	26332.4	4926.38	22674.1	2743.95	0.1576	0.107953		26.2	14718.2	17738.7	10291.8	17045.5	0.546531	0.623525		26.2	4551.96	14570.1	7520.01	12542.4	0.761952	0.625169
26.4	26332.4	3418.28	22505.6	2210.97	0.114897	0.0894529		26.4	14718.2	18273.6	9763.03	16689.7	0.553883	0.630926		26.4	4551.96	14570.1	8257.57	12203.9	0.761952	0.596432
26.6	14458.4	-1841.39	23736.4	2102.73	-0.145945	0.0813778		26.6	9709.75	12824.2	9785.37	16995.2	0.569107	0.634609		26.6	8643.95	14279.5	8075.05	11580.7	0.622921	0.589177
26.8	14458.4	-2378.91	21489.5	1241.94	-0.196938	0.0546353		26.8	9111.75	11261.5	9165.57	15768.4	0.552759	0.632407		26.8	10710.7	12526	7553.92	11191	0.539061	0.597014
27	21133.2	-2315.3	20352.4	1624.46	-0.123037	0.073917		27	8248.75	11322.8	9133.78	15759.7	0.578533	0.633085		27	10710.7	11453.5	6758.92	10789.9	0.516757	0.61485
27.2	21756.2	2540.86	21019.5	1262.1	0.104575	0.0566431		27.2	7467.88	13584.4	8895.99	16965.8	0.645269	0.656018		27.2	10710.7	9159.79	4966.26	11189	0.460974	0.692592
27.4	23745.2	2399.64	21026.5	1787.27	0.0917826	0.0783415		27.4	7467.88	20014.9	8799.76	17226.9	0.728271	0.661895		27.4	2897.74	9714.51	6021.99	11257.9	0.770244	0.651502
27.6	23745.2	2272.41	21175	1772.76	0.0873411	0.0772523		27.6	9837.48	21846.9	8372.37	17824.1	0.689516	0.680401		27.6	2897.74	11567.9	5101.52	11360.4	0.799681	0.690102
27.8	25944.1	-2412.57	20184.4	3148.84	-0.102525	0.134951		27.8	9837.48	21846.9	8393.41	17070.4	0.689516	0.670379		27.8	2897.74	13839.4	4578.59	10811.7	0.826867	0.702501
28	17577.1	2710.34	20662.2	2837.1	0.133597	0.120731		28	9837.48	19992.4	7834.03	16932	0.670214	0.683678		28	2580.07	11590.5	4417.23	10404.4	0.817927	0.701973
28.2	12835.9	4425.82	20800.5	2659.28	0.256395	0.113355		28.2	3057.48	18495.1	8562.38	16658.6	0.858139	0.660505		28.2	2580.07	9171.06	4475.19	10693	0.78044	0.704962
28.4	12835.9	4425.82	21401.2	2955.7	0.256395	0.121349		28.4	6296.05	14799.4	7715.06	16647.5	0.701545	0.683323		28.4	2540.35	9173.88	4496.42	11133.1	0.78314	0.712312
28.6	18406.3	5519.82	21373.2	2699.58	0.230703	0.112142		28.6	6296.05	14799.4	7740.51	16177.2	0.701545	0.676369		28.6	2538.48	10800.4	4625.8	11233.5	0.809693	0.708323
28.8	24187.3	1330.92	21322.2	3431.25	0.0521557	0.138617		28.8	6296.05	14774.4	7860.87	16198.5	0.70119	0.673272		28.8	2538.48	11038.3	5167.01	11477.3	0.813028	0.689563
29	24187.3	5190.41	22870.7	2630.33	0.176679	0.103146		29	7517.05	17356.1	8153.63	15626.9	0.697785	0.65713		29	3150.88	12626.6	6478.82	11342.5	0.800292	0.636457
29.2	29812	1855.32	22746	3283.65	0.058588	0.12615		29.2	12425.5	14339.2	7813.28	16180.1	0.53575	0.674356		29.2	7983.48	12283.5	7182.05	11399.3	0.606084	0.61348
29.4	22548.7	4231.54	24852.4	2845.38	0.15801	0.10273		29.4	12425.5	13597.9	8130.94	15671.6	0.522525	0.658401		29.4	12599	11935.5	7544.2	11380.2	0.486477	0.60135
29.6	29040.1	3770.65	23719.2	2937.55	0.114921	0.110199		29.6	8444.54	13880.6	8562.78	15194.4	0.621747	0.639571		29.6	12599	11920.1	8921.87	11314.9	0.486155	0.559125
29.8	29040.1	4691.25	23176.1	2674.25	0.139077	0.103451		29.8	7881.94	20002.1	8400.44	14744.6	0.717332	0.637053		29.8	12291.2	11941.9	8876.79	11285.3	0.492793	0.559728
30	29040.1	4691.25	21349.3	1739.28	0.139077	0.0753307		30	8444.54	19962.2	8090.82	15699.3	0.702728	0.659909		30	10880.9	12042.1	7986.63	11055.7	0.525328	0.580584
30.2	18763.9	-1711.73	22176.4	2294.35	-0.100382	0.0937589		30.2	7881.94	12659.5	8119.61	16448.4	0.61629	0.669505		30.2	4876.02	11517.6	8320.54	11176.3	0.702567	0.573237
30.4	18763.9	-3709.7	21935.4	1305.6	-0.246424	0.0561766		30.4	5321.63	12841.2	8193.25	15039.8	0.707005	0.647346		30.4	4876.02	11245.8	8389.22	10916.2	0.697552	0.565448
30.6	16333.1	-1539.14	23255.6	1187.56	-0.104039	0.0485847		30.6	3833.94	9127.84	8285.24	14823.3	0.704212	0.641464		30.6	8038.81	6874.12	8166.22	11043.8	0.460951	0.574897
30.8	23551.1	935.011	22881	1179.4	0.0381854	0.0490184		30.8	5321.63	9318.58	8733.83	14171	0.636506	0.618691		30.8	8038.81	8953.42	8942.28	9681.85	0.526913	0.519855
31	23796.6	2695.19	22925.2	861.789	0.101736	0.0362294		31	9264.32	9038.65	8853.5	15060.4	0.493835	0.629776		31	10596.9	8703.57	8769.9	9722	0.450952	0.525744
31.2	23796.6	2695.19	22670.8	676.979	0.101736	0.0289955		31.2	12311.7	11351.1	8944.18	18744.8	0.479703	0.676977		31.2	10596.9	8703.57	8957.01	9512.56	0.450952	0.515039
31.4	21759	2839.86	22966.8	45.813	0.115447	0.00199078		31.4	12311.7	24713.6	9473.44	18104.6	0.66748	0.656486		31.4	10596.9	8703.57	8849.46	9346.83	0.450952	0.513667
31.6	21759	1057.43	23107.1	-291.507	0.0463453	-0.0127766		31.6	12231.7	24719.3	9993.84	19918.4	0.668976	0.665894		31.6	9447.45	8534.01	8723.9	9340.98	0.4746	0.51708
31.8	20502	1146.68	24169.7	-1136.26	0.0529677	-0.0493309		31.8	12231.7	23597.5	9969.52	19605.6	0.658611	0.662909		31.8	7881.44	10426	8402.49	9181.15	0.569494	0.522142
32	25068.6	-854.459	23893.1	-1511.18	-0.0352876	-0.0675179		32	11936.7	21168.3	9282.38	19270	0.63943	0.6749		32	4523.87	8883.59	8442.09	9753.47	0.662585	0.536036
32.2	26741.1	-3477.45	23183.8	-1239.92	-0.14948	-0.0565041		32.2	5762.37	21606.6	9785.51	18339.8	0.789456	0.652074		32.2	4523.87	10664.4	8061.94	9691.25	0.702146	0.545888
32.4	26741.1	-3477.45	22284.7	-1149.71	-0.14948	-0.0543987		32.4	5762.37	20330.7	9598.38	17565.5	0.779161	0.646649		32.4	4523.87	13233.8	8824.7	9921.78	0.745244	0.529261
32.6	21862.6	-2317.87	22923.2	-1044.33	-0.118593	-0.0477323		32.6	9713.7	20050.1	9142.89	16773.4	0.673641	0.647214		32.6	10860.9	12783.9	8085.42	10722	0.540664	0.570094
32.8	21862.6	1606.05	22884.5	-2032.38	0.0684339	-0.0974663		32.8	11773.7	14515.7	8951.84	17690	0.55215	0.663993		32.8	10860.9	11934.1	9918.9	11017.5	0.523541	0.526236
33	22605.2	-2370.59	22712.4	-1592.34	-0.117155	-0.0753945		33	9713.7	19229.5	9305.29	16649.4	0.664388	0.641479		33	13869.4	5912.84	9989.09	11363.8	0.298896	0.532189
33.2	22605.2	-2919.49	22616.4	-1526.05	-0.148305	-0.0723577		33.2	11773.7	14074.9	8545.51	17346.4	0.544514	0.669954		33.2	13869.4	5912.84	10114.3	11237.2	0.298896	0.526297
33.4	21331.1	-2829.03	22619.9	-1257.35	-0.152903	-0.0588576		33.4	7323.38	17089.2	8970.59	16651.4	0.700016	0.649887		33.4	13099.4	12841.9	9386.28	10499.8	0.495037	0.527996
33.6	21331.1	-1404.16	22359.4	-1211.3	-0.0704656	-0.0572772		33.6	7323.38	17089.2	8224.59	16678.5	0.700016	0.669736		33.6	8536.44	13165.9	9475.02	10952.7	0.606658	0.536168
33.8	21331.1	-511.67	22246.6	-1107.92	-0.0245765	-0.0524121		33.8	5189.38	17240.7	8087.06	16571.6	0.768642	0.67204		33.8	8536.44	13165.9	8938.07	10959.7	0.606658	0.5508
34	24126	-710.104	21768	-869.719	-0.0303258	-0.0416168		34	5189.38	15269.9	7464.88	16672.3	0.746355	0.690731		34	8536.44	10279.7	8993.98	11435.7	0.546324	0.559759
34.2	20402	-445.7	22556.7	-852.777	-0.0223338	-0.0392914		34.2	2133.83	15486.8	7455.15	16354.3	0.878902	0.686883		34.2	10536.4	12282.3	8467.51	10997.7	0.538254	0.564993
34.4	25217	-638.203	21831.3	-771.418	-0.0259657	-0.0366297		34.4	7797.93	17889.4	6170.87	15884	0.696429	0.720203		34.4	10536.4	10137.7	7677.88	11431	0.490357	0.598203
34.6	23542.9	-12.1727	22428.6	-721.545	-0.000517311	-0.0332402		34.6	2133.83	18291.6	7788.96	15898.7	0.89553	0.671181		34.6	6673.45	12556.5	7753.35	11130.9	0.652967	0.589427
34.8	23542.9	-12.1727	22365.5	-537.872	-0.000517311	-0.0246418		34.8	9152.38	19637	6762.82	15264.3	0.682092	0.692978		34.8	4317.64	13037.6	7640.96	11415.7	0.75122	0.599039
35	17365.5	-2483.33	22641.1	-176.617	-0.166866	-0.00786207		35	9152.38	9603.64	8333.93	15969.1	0.51203	0.657083		35	4317.64	15014.9	7404.06	11477.3	0.776665	0.607864
35.2	17365.5	-2483.33	21445.3	-239.451	-0.166866	-0.0112917		35.2	14592.5	8701.98	8700.1	14435	0.373563	0.623944		35.2	4317.64	13037.6	7402.21	11651.4	0.75122	0.611506
35.4	18872.6	1286.68	20960.8	-510.524	0.0638255	-0.0249642		35.4	14592.5	8701.98	9895.95	14014.3	0.373563	0.58612		35.4	9080.47	5033.45	6957.98	12285.9	0.35663	0.638431
35.6	19652.6	2570.9	21016.6	380.752	0.115684	0.0177943		35.6	14578.4	13540.9	9785.28	13502.5	0.481552	0.579811		35.6	9080.47	3503.85	7537.68	10902.9	0.27843	0.591245
35.8	19652.6	3435.73	21794	995.056	0.148808	0.0436638		35.8	10383.4	13838.7	9826.48	14206.1	0.571326	0.591118		35.8	9725.46	4987.66	7645.83	11681.9	0.338994	0.604412
36	26682.3	3445.56	21313.7	1337.59	0.114365	0.0590515		36	8397.37	14368.4	9125.64	14633.3	0.63114	0.615906		36	9450.18	14815.3	7745.34	10920.4	0.610551	0.58505
36.2	27322.3	3400.12	22195.5	1168.61	0.110672	0.0500172		36.2	4511.37	14644.3	9368.86	15220	0.764489	0.618979		36.2	9450.18	14815.3	7641.07	11777.8	0.610551	0.606513
36.4	26682.3	-812.74	22063.5	1643.56	-0.0314168	0.0693279		36.4	4752.37	14627.2	9645.82	16032.8	0.754774	0.624364		36.4	7115.17	13707.2	7844.78	11900.4	0.658291	0.602699
36.6	21816.5	-467.267	22149.4	1343.92	-0.0218868	0.0572044		36.6	4752.37	19255	11630.1	16015.4	0.802045	0.579314		36.6	7115.17	13707.2	7358.36	11831.2	0.658291	0.616544
36.8	19205.3	2630.83	22037.1	889.944	0.120481	0.0388163		36.8	13055.1	19332.1	11079.5	17353.3	0.596905	0.610326		36.8	-284.682	14232.6	7915.35	11395.9	1.02041	0.590117
37	21816.5	2445.44	20966.2	851.684	0.100793	0.0390361		37	14326.3	19241.8	10695.6	18553.5	0.573217	0.634328		37	8475.32	12603.8	6408.66	11092.5	0.597928	0.633816
37.2	20348.5	2415.05	21217.9	382.91	0.106093	0.0177266		37.2	13055.1	27749.4	10145.6	17948.5	0.680057	0.63887		37.2	7595.1	12666.3	7479.13	9677.87	0.625144	0.564077
37.4	22284.5	-646.07	20216.5	560.81	-0.0298575	0.0269915		37.4	11542.2	21300.3	9675.87	19041.2	0.648558	0.663062		37.4	9788.75	5031.5	7370.13	10907.6	0.339502	0.596769
37.6	20348.5	-1156.6	19397	396.118	-0.060265	0.0200129		37.6	8504.4	21516	10000.7	17785	0.716712	0.640077		37.6	8439.5	10370.6	7756.36	9399.14	0.551331	0.547879
37.8	15860.7	-837.966	18604.5	410.187	-0.0557798	0.0215721		37.8	11542.2	19819.3	9289.08	16245.5	0.631962	0.636216		37.8	8439.5	10370.6	7665.02	8989.11	0.551331	0.539753
38	11598.2	2170.12	18676.7	-41.6427	0.157617	-0.00223465		38	8504.4	10975.1	9700.55	16420.3	0.563418	0.628627		38	6393.37	10598.6	7937.53	8154.91	0.623741	0.506754
38.2	15210.2	1913.67	17725.7	-483.91	0.111754	-0.028066		38.2	10008.5	10868.3	9477.61	15476	0.520593	0.62019		38.2	3963.43	10771.1	8353.75	5813.13	0.731011	0.410332
38.4	15210.2	-2409.59	18924.9	262.171	-0.18824	0.0136639		38.4	10008.5	10868.3	9471.95	16260.1	0.520593	0.6319		38.4	3963.43	4810.99	9668.6	4902	0.548298	0.336431
38.6	15512.2	-2431.03	21393.5	43.8314	-0.185842	0.00204462		38.6	10229.6	16810.1	9372.65	15814.9	0.621682	0.627886		38.6	10972.4	-8.97628	10154.6	3504.1	-0.00081875	0.256547
38.8	21349.2	-292.576	22522.5	-334.368	-0.0138947	-0.0150697		38.8	10229.6	17161.4	9150.43	15951.8	0.626534	0.635474		38.8	12335.4	1009.87	10338.3	1343.79	0.0756721	0.11503
39	25191.8	412.847	23734.6	-289.005	0.0161239	-0.0123267		39	6945.85	17711.3	9615.72	15627.4	0.718303	0.619076		39	14885.4	-286.803	11807.5	616.804	-0.0196459	0.0496448
39.2	25191.8	412.847	24904	-191.796	0.0161239	-0.00776117		39.2	6147.61	17451.2	9315.56	15266.5	0.739495	0.621042		39.2	16481.2	-2857.87	13241.3	762.869	-0.209778	0.0544746
39.4	24775.8	442.383	25097.4	-112.743	0.0175422	-0.00451248		39.4	6945.85	17711.3	9033.31	14100.4	0.718303	0.609517		39.4	16481.2	-2857.87	14212	936.893	-0.209778	0.0618456
39.6	24775.8	791.496	25711.2	-74.736	0.0309573	-0.00291522		39.6	11960.8	10947.7	8389.44	15122.8	0.47789	0.643188		39.6	16481.2	-1350.36	14312.7	1376.54	-0.0892452	0.0877379
39.8	25245.6	-1755.83	26713	217.349	-0.0747485	0.00807078		39.8	11960.8	13032.3	9118.06	15278.3	0.521437	0.626253		39.8	8548.28	3994.7	17291.2	738.541	0.318481	0.0409623
40	30965.6	-1482.5	25524.4	-156.957	-0.050283	-0.00618736		40	8516.55	13276.9	9722.08	15967.2	0.609215	0.621551		40	17954.3	3326.87	15060.8	883.29	0.156329	0.0553993
40.2	29081.6	-1348.73	27139.8	-243.65	-0.048633	-0.00905893		40.2	8516.55	13417.6	9533.87	17237.1	0.611721	0.643873		40.2	17616.3	3191.97	16201.1	360.774	0.153399	0.0217834
40.4	29081.6	4745.97	26785.1	-635.945	0.140299	-0.0243199		40.4	9761.78	18647.3	9386.81	16449.3	0.656385	0.636679		40.4	17954.3	-798.433	16800.7	812.162	-0.04654	0.046112
40.6	24989.8	5036.49	27208.3	463.645	0.167736	0.0167551		40.6	9761.78	16605.8	9533.66	17346.3	0.629781	0.645325		40.6	17616.3	-774.436	17504.2	467.225	-0.0459828	0.0259983
40.8	24989.8	-3421.02	26345.5	1648.73	-0.15861	0.0588954		40.8	9761.78	16605.8	9579.57	17595.8	0.629781	0.647491		40.8	19249.6	-890.399	17588.4	643.272	-0.0484989	0.0352832
41	23737.8	-3332.13	26491.9	913.486	-0.163294	0.0333324		41	5420.86	16914	10379	17518	0.757292	0.627954		41	19249.6	3433.89	17961.5	-169.08	0.151383	-0.00950293
41.2	30003.8	287.702	25337.5	789.38	0.00949776	0.0302133		41.2	12376	20868.5	9701.5	17354.2	0.627728	0.641425		41.2	19249.6	-464.322	18248.9	624.896	-0.0247174	0.0331092
41.4	28965.6	5866.81	26225.8	519.952	0.168429	0.0194406		41.4	11893	20902.8	10697.8	18011	0.637362	0.627369		41.4	20563.6	-557.616	18338.7	273.381	-0.0278725	0.0146883
41.6	28965.6	843.246	25565.4	1935.03	0.0282884	0.0703637		41.6	12376	19435.8	11089.1	18716.2	0.610961	0.627948		41.6	22429.7	-3573.2	18144	828.083	-0.189494	0.0436474
41.8	27977.6	7361.87	23484.4	498.247	0.208319	0.0207753		41.8	14006	19320	11468.7	18833.8	0.579728	0.621526		41.8	22429.7	-3573.2	17946.1	2305.41	-0.189494	0.113839
42	19787.6	1494.89	24257.1	637.448	0.0702404	0.0256059		42	15888.4	19186.4	11931.4	18897.2	0.547014	0.612975		42	14785.7	3735.15	19346.9	1749.11	0.201673	0.0829119
42.2	17753.4	155.274	21044.8	112.045	0.00867034	0.00529592		42.2	15888.4	20725.8	11990.7	18736.2	0.566059	0.609764		42.2	8997.72	4374.77	14455.9	2693.99	0.327147	0.157084
42.4	17753.4	-2577.53	17578.2	403.228	-0.169844	0.0224247		42.4	15595.1	18814.7	10508.2	19364	0.546784	0.648228		42.4	4782.72	5024.4	10743.9	2877.51	0.512321	0.211249
42.6	10702.1	-4308.14	17388.4	1404.69	-0.673778	0.0747452		42.6	9996.5	21144.1	10287.2	18675.5	0.678988	0.644812		42.6	4499.11	4694.17	8565.56	2733.95	0.510609	0.241953
42.8	11695.1	-2147.39	17185.3	2406.53	-0.224911	0.122833		42.8	9996.5	11323.4	8530.84	19498.9	0.531119	0.695651		42.8	4782.72	4314.08	8405.63	2755.42	0.474242	0.246878
43	11695.1	2065.74	19148.4	2575.66	0.150117	0.118563		43	5963.15	14959.4	8928.31	17866.5	0.714989	0.666789		43	4499.11	4334.22	9944.79	2551.82	0.490666	0.204201
43.2	18328.8	2979.6	19257.6	2788.45	0.139832	0.126483		43.2	5073.32	15022.6	8293.11	18093.5	0.747545	0.685708		43.2	8656.28	4039.06	10723	2186.47	0.318153	0.16937
43.4	21052.4	2786.23	18994.6	2994.25	0.116879	0.136172		43.4	5073.32	21330.9	8409.85	17477.7	0.80786	0.675139		43.4	8656.28	4126.64	12735.9	1481.85	0.322825	0.104225
43.6	18328.8	6740.88	19486.1	2250.81	0.268885	0.103548		43.6	8195.04	21109.3	8316.36	17766.1	0.720347	0.681151		43.6	8661.39	1185.1	15593.3	1685.99	0.120358	0.0975732
43.8	21052.4	1679.35	18906.9	2505.4	0.0738769	0.117008		43.8	8195.04	21109.3	8870.26	17249.2	0.720347	0.660396		43.8	14117.3	797.733	16473.4	971.233	0.0534852	0.0556751
44	19493.9	2261.6	18878.1	2524.54	0.103955	0.117955		44	11470.5	13398.4	8125.12	18259.1	0.538762	0.692046		44	18172.4	-2292.13	15843.8	935.025	-0.144339	0.0557267
44.2	19493.9	2261.6	18629	2652.68	0.103955	0.124646		44.2	7418.26	19929	8715.56	17144.8	0.728739	0.662976		44.2	18172.4	-3130.48	15358.8	73.8347	-0.208118	0.00478433
44.4	19493.9	2261.6	18389.8	2871.16	0.103955	0.135044		44.4	7418.26	19432.1	8930.58	16541	0.723718	0.649391		44.4	15299.7	-2926.52	15727.4	-389.994	-0.236522	-0.0254277
44.6	17097.2	4377.17	18947.2	2283.04	0.203833	0.107537		44.6	7418.26	19432.1	9374.42	15455.3	0.723718	0.622451		44.6	15299.7	3363.29	15661.3	-966.137	0.180212	-0.0657453
44.8	20065.5	1965.62	18260.4	2578.82	0.0892202	0.123748		44.8	6756.26	13887	10814.1	16241.1	0.672713	0.600294		44.8	16157.5	3302.38	15576.2	104.526	0.169701	0.00666588
45	16251.2	2971.73	19137.5	2215.87	0.154593	0.103771		45	11885	13522.8	10250.8	16634.1	0.532232	0.618716		45	16157.5	-470.442	15678	528.06	-0.0299891	0.032584
45.2	20065.5	1965.62	18366.6	2391.91	0.0892202	0.115225		45.2	11384	15208.6	10295.5	16608.2	0.571912	0.617321		45.2	15248.5	-2415.87	15882	523.692	-0.188259	0.0319214
45.4	16266	2220.33	18959.8	2334.4	0.120106	0.109626		45.4	11384	17252.7	9936.13	16309.3	0.602469	0.621415		45.4	15248.5	-2415.87	15834.5	764.421	-0.188259	0.0460525
45.6	17353	1457.18	18639.9	2589.24	0.0774679	0.121966		45.6	11384	15208.6	9944.8	16648.3	0.571912	0.626039		45.6	15248.5	2893.93	15849.5	280.491	0.159511	0.0173894
45.8	16266	2220.33	18806	2474.62	0.120106	0.116285		45.8	10074.3	17345.7	10040.2	16270	0.632593	0.618393		45.8	18480.6	2664.46	15431.8	621.676	0.126009	0.0387254
46	17353	3561.21	19022.2	2338.6	0.170277	0.109481		46	11284.2	14971	9947.49	16617.2	0.570211	0.625537		46	10271.9	3472.37	16971.1	166.379	0.252642	0.00970846
46.2	23840.7	3199.56	18557	2486.63	0.118326	0.118165		46.2	10074.3	16489.5	10275.9	16433.9	0.620751	0.615276		46.2	17772.5	-4332.29	15355.1	1292.32	-0.322339	0.0776289
46.4	26407	3017.35	20526.2	2469.46	0.102546	0.107388		46.4	11280	16403.9	10202	16688.2	0.592542	0.620606		46.4	17772.5	163.831	15837.8	865.922	0.00913405	0.0518401
46.6	23840.7	3199.56	22192.6	2504.5	0.118326	0.101409		46.6	8483.19	19817.3	10537.5	16299.6	0.700246	0.607353		46.6	18608.4	104.475	16018	1388.47	0.00558307	0.0797675
46.8	26250.3	2042.65	21820.3	2576.87	0.0721965	0.105622		46.8	8483.19	19817.3	9888.53	16150.3	0.700246	0.620239		46.8	18608.4	3775.89	16123.2	1132.01	0.168684	0.0656039
47	17789.4	2643.38	23515	2078.54	0.12937	0.0812134		47	8483.19	13739.6	9348.71	16914.3	0.618265	0.644035		47	18608.4	3775.89	15997.1	1278.24	0.168684	0.0739921
47.2	23433.3	1859.03	22770	1852.72	0.0735018	0.0752444		47.2	4559.05	14018.2	9135.34	16563.9	0.754589	0.644529		47.2	8764.69	3669.78	16901.2	985.48	0.29513	0.0550956
47.4	23433.3	-602.116	22958.6	1646.29	-0.0263725	0.066909		47.4	10812	16947.4	7633.73	16146	0.610511	0.678981		47.4	19366.6	-1005.96	14576.4	1417.85	-0.0547891	0.0886474
47.6	23433.3	-633.19	23009.7	550.989	-0.0277714	0.023386		47.6	4559.05	17391.4	8891.55	15903.9	0.792303	0.641404		47.6	11835.8	-1589.41	16217.5	1346.06	-0.15512	0.0766391
47.8	20314.3	-1755.28	23932	188.099	-0.0945785	0.00779846		47.8	10812	16459.9	7952.92	15506.8	0.603547	0.660996		47.8	15199.1	-1828.21	15618.3	1665.01	-0.136731	0.0963367
48	20314.3	-411.74	25375.5	-463.037	-0.0206878	-0.0185866		48	12098	14228.7	8520.7	15669.2	0.540467	0.647759		48	15199.1	2679.74	15608.5	1398.9	0.149884	0.0822524
48.2	27066.9	-2321.84	24548.4	-54.3693	-0.0938304	-0.0022197		48.2	15637	13613.6	8562.87	16021	0.465413	0.651687		48.2	15199.1	2871.52	15698.9	1742.82	0.158906	0.0999228
48.4	27165.4	2075.17	24568.2	-755.585	0.0709688	-0.0317304		48.4	12098	13864.9	8056.5	16518.9	0.534027	0.672172		48.4	15729.8	2833.83	15694.1	2183.62	0.152655	0.122142
48.6	27066.9	-409.067	24463.9	-342.236	-0.0153451	-0.0141879		48.6	4638.96	14394.5	8058.85	17453.1	0.756273	0.684115		48.6	15729.8	6437.78	15937.1	2297.92	0.290414	0.126017
48.8	27165.4	-416.062	24628.3	-436.65	-0.0155541	-0.0180496		48.8	-1101.77	17781.4	7520.63	17266.3	1.06606	0.696589		48.8	17803.8	6290.53	15977.1	3148.29	0.261079	0.164613
49	27305.4	-426.003	25130.8	-583.165	-0.0158487	-0.0237565		49	3119.64	17481.7	7152.9	17650.1	0.848571	0.711611		49	18451.5	1146.33	16599.5	3996.19	0.0584929	0.19403
49.2	27305.4	-1049.41	25298	-657.268	-0.0399684	-0.0266741		49.2	3119.64	18549.4	8352.87	17040.6	0.856032	0.671062		49.2	23840.5	763.71	16222.8	3567.44	0.0310398	0.180263
49.4	20954.4	-2099.51	25556.8	-477.409	-0.111351	-0.019036		49.4	6478.63	19920.7	8829.81	17572.7	0.754591	0.665569		49.4	23840.5	763.71	15011.2	3772.49	0.0310398	0.200839
49.6	20954.4	-2099.51	23844.7	-397.363	-0.111351	-0.016947		49.6	11088.6	19593.4	8490.39	18308.3	0.638595	0.683179		49.6	12933.1	2532.76	15286.6	4330.79	0.163764	0.220763
49.8	22012	844.539	22851.6	-645.946	0.0369495	-0.0290892		49.8	6478.63	19920.7	10204.9	18522.9	0.754591	0.644772		49.8	10636.8	7933.17	12094.9	4591.3	0.427204	0.275156
50	24228.2	2131.1	22205.5	-428.301	0.0808479	-0.0196674		50	12225.6	18988.4	9750.85	18899.3	0.608329	0.659658		50	7880.49	8128.87	11035	6457.3	0.507757	0.369151
50.2	24228.2	687.19	22253.3	-110.005	0.0275809	-0.00496787		50.2	12403.4	16222.8	9528.8	18900.4	0.566713	0.664823		50.2	7880.49	15980.6	10358.6	6568.56	0.669735	0.388048
50.4	24228.2	-760.349	21589.6	112.111	-0.0323996	0.00516597		50.4	12403.4	17037.5	9037.6	18059.5	0.578703	0.666474		50.4	8646.12	6987.47	10140.7	8140.98	0.446952	0.445307
50.6	7747.03	-127.756	21675.8	-175.352	-0.0167674	-0.00815575		50.6	8604.1	17307.3	9348.49	18004.2	0.667941	0.658224		50.6	10047.7	6088.94	9735.24	8314.69	0.377337	0.460649
50.8	20792.1	-2057.74	17366.9	139.139	-0.109838	0.00794806		50.8	7316.38	17398.7	9549.49	17967	0.703971	0.652955		50.8	10047.7	5638.14	9522.68	9242.16	0.359442	0.492525
51	12644.1	-1097.71	18990.1	159.582	-0.0950696	0.00833341		51	7061.32	23734.7	9781.04	17688.9	0.770707	0.643936		51	10047.7	6088.94	9320.52	11023.3	0.377337	0.54185
51.2	17950.6	-1474.47	18937.5	371.778	-0.0894915	0.0192539		51.2	7061.32	21180.4	10556.4	19153.7	0.749969	0.644687		51.2	14602.1	12173.5	7071.17	10480.9	0.454649	0.597133
51.4	17950.6	3307.5	19372.6	-121.98	0.155588	-0.00633639		51.4	13172.1	20746.6	10033.9	19029.6	0.611657	0.654759		51.4	7649.38	12667.1	7009.82	10544.1	0.62349	0.600668
51.6	19021.6	3231.46	19898.7	861.26	0.145215	0.0414865		51.6	13474.3	20725.1	10192.5	18478.1	0.606008	0.644497		51.6	7649.38	12078	6488.17	10340.3	0.612245	0.614454
51.8	22232.6	3003.48	19021.9	1309.91	0.119015	0.0644265		51.8	13172.1	18500.9	10186.9	17898.5	0.584124	0.637289		51.8	4815.38	9386.77	6813.26	10966.1	0.66094	0.616789
52	22232.6	952.098	18049.6	1692.48	0.0410658	0.0857295		52	13474.3	10858.5	9748.16	17802.2	0.44625	0.64617		52	4815.38	12279.2	7041.06	10617.7	0.718309	0.601271
52.2	20232.4	1094.11	17228.5	1457.2	0.0513029	0.077985		52.2	7657.73	11271.5	10200.1	16080.8	0.595455	0.611881		52.2	4815.38	13314.2	7608.53	10474.7	0.734391	0.57925
52.4	15913.4	844.958	17715.4	1467.85	0.0504202	0.0765174		52.4	7657.73	11271.5	9077.16	16316.8	0.595455	0.642547		52.4	9534.74	12979.2	6907.32	10804.8	0.576495	0.610023
52.6	15913.4	844.958	18376.1	1512.15	0.0504202	0.0760322		52.6	7657.73	18071.6	8434.86	15569.6	0.702374	0.648613		52.6	6050.74	10776.5	7437.75	11053.6	0.640419	0.597772
52.8	17968.4	1238.42	18255.2	1757.42	0.0644784	0.0878155		52.8	4119.73	12337.2	8405.23	17639	0.749666	0.67727		52.8	6050.74	10776.5	7879.3	10584	0.640419	0.573246
53	17968.4	6867.35	18453.2	1638.65	0.276511	0.0815581		53	9411.72	17947.1	6796.3	17064.6	0.655989	0.71517		53	6050.74	10776.5	8810.34	9798.03	0.640419	0.526539
53.2	17968.4	6867.35	18674.1	2319.53	0.276511	0.110488		53.2	7367.39	16197.1	6969.94	17863.1	0.687352	0.719328		53.2	9391	4263.35	8474.23	10335	0.312234	0.549465
53.4	17257.2	4497.6	19148.6	2553.71	0.206741	0.11767		53.4	9682.86	17319.8	5852.77	18320.5	0.64141	0.757883		53.4	9391	3679.73	8031.05	9222.18	0.281525	0.534519
53.6	20445.1	2823.79	18797.6	1696.08	0.121355	0.0827609		53.6	7367.39	17484.2	4957.36	19267.4	0.703544	0.79536		53.6	8117	3770.18	8104.93	11225.3	0.317164	0.580712
53.8	16629.6	-2407.81	20228	1649.56	-0.169304	0.0753995		53.8	-791.967	22161.8	5222.16	18867.3	1.03706	0.783218		53.8	7745.38	12350.6	8251.1	10950.9	0.61458	0.570301
54	20880.4	-2709.61	19906.2	813.515	-0.14912	0.0392628		54	-791.967	22161.8	4519.26	18566.4	1.03706	0.80424		54	8117	12324.2	8347.68	11532.5	0.60291	0.580099
54.2	21311.7	-3311.63	20403.1	685.124	-0.183979	0.0324884		54.2	2276.04	18772.3	4748.95	18922	0.891866	0.799376		54.2	8734.54	12280.4	8199.52	11675.6	0.584364	0.587448
54.4	21311.7	-3311.63	20627.8	1148.68	-0.183979	0.0527489		54.4	8132.4	18356.4	2664.47	18990.9	0.692988	0.87696		54.4	8734.54	12860	8377.55	11280.6	0.595522	0.573838
54.6	21311.7	3342	20997.7	694.586	0.135558	0.0320199		54.6	2276.04	20641.6	4545.86	18561.2	0.900686	0.803269		54.6	8734.54	12860	8469.63	10534.6	0.595522	0.55433
54.8	19727.7	3454.47	21599.8	1301.41	0.149014	0.0568269		54.8	3987.9	21087.3	4103.09	18078	0.840962	0.815018		54.8	8467.83	12879	8589.59	9206.18	0.603321	0.517324
55	22616.9	3249.33	21216.5	1296.88	0.125621	0.0576048		55	3987.9	21087.3	4145.63	16837.4	0.840962	0.802429		55	8467.83	10457.8	8604.22	8529.69	0.552573	0.497825
55.2	22616.9	875.188	21903.7	1594.78	0.0372546	0.0678674		55.2	3987.9	14616	4288.53	17493.7	0.785642	0.803118		55.2	7371.88	8688.08	8564.94	8500.69	0.540978	0.498118
55.4	22616.9	741.348	22444.2	1590.63	0.0317382	0.0661802		55.4	4546.41	14546.5	4391.58	16731.7	0.76188	0.792098		55.4	7371.88	8688.08	8236.29	8789.67	0.540978	0.516251
55.6	25667.9	524.723	22543.2	1898.58	0.0200332	0.0776778		55.6	4546.41	14576.3	4656.35	16888	0.762251	0.783871		55.6	11379.8	8403.51	7932.27	9034.75	0.424777	0.532489
55.8	25667.9	-1982.66	23544.4	2938.69	-0.0837084	0.110965		55.8	4546.41	16638.9	4646.9	16667.2	0.785398	0.78198		55.8	11379.8	8588.75	9013.88	8790.98	0.430113	0.49374
56	25667.9	5898.77	24294.9	2155.83	0.186867	0.0815035		56	4080.8	16671.9	4582.44	16950.2	0.803361	0.787186		56	16438.9	8229.56	9621.45	8808.1	0.333607	0.477934
56.2	27429	86.1509	24491	4169.43	0.00313104	0.145477		56.2	3341.8	19245.1	4645.3	16015	0.852047	0.775158		56.2	6155.26	8959.69	11765.1	8542	0.59277	0.420641
56.4	22202.6	6274.94	25362.1	3164.61	0.220347	0.110935		56.4	3341.8	16093.6	4301.18	16021.6	0.828055	0.788357		56.4	16438.9	8210.44	9451.82	8691.69	0.33309	0.479052
56.6	20052	4532.63	24435.1	3461.86	0.184369	0.124095		56.6	19880.4	14919.3	3899.22	15980.3	0.428719	0.803857		56.6	11169.2	7541.47	10117.8	8521.92	0.403056	0.45719
56.8	20052	4532.63	23763.7	3695.1	0.184369	0.134569		56.8	19880.4	14919.3	7434.74	15898.8	0.428719	0.68137		56.8	11169.2	7541.47	9304.66	8292.7	0.403056	0.471247
57	28595	3926.08	22837.5	4006.36	0.120724	0.149247		57	8308.79	13905.3	7330.78	16664.8	0.625967	0.694494		57	2002.25	8192.33	9556.57	8084.11	0.803597	0.458265
57.2	28595	6031.26	24336	3930.44	0.174182	0.13905		57.2	2979.46	16128.9	8321.97	16354.7	0.844076	0.66276		57.2	2002.25	11815.1	8674.93	8011.95	0.855092	0.480135
57.4	22707	6449.31	25353.1	4042.81	0.221198	0.13753		57.4	2979.46	16128.9	9493.88	16220.6	0.844076	0.630796		57.4	12256	11087.1	6980.06	8319.9	0.474962	0.543786
57.6	22707	5509.35	24953.4	4007.88	0.195254	0.138388		57.6	10175.6	19164.1	9022.84	16194.5	0.653179	0.642198		57.6	12256	7492.23	6164.14	8484.64	0.379387	0.579205
57.8	23567.1	1921.05	25078.9	4393.5	0.0753705	0.149072		57.8	10175.6	19164.1	9018.76	17130.9	0.653179	0.655109		57.8	4094.01	3128.55	6698.37	8245.83	0.433163	0.551775
58	25851.9	5286.06	25473.7	3590.02	0.169763	0.123522		58	10175.6	19164.1	8810.71	17789.1	0.653179	0.668768		58	2311.11	8198.32	6762.45	7576.96	0.780092	0.528401
58.2	31085.9	5413.82	25404.9	3158.79	0.148325	0.110588		58.2	8344.67	20915.8	9079.7	18228	0.714815	0.667504		58.2	2311.11	7456.11	6856.69	7851.7	0.763381	0.533824
58.4	31085.9	5413.82	26158	1915.16	0.148325	0.0682202		58.4	9021.93	20867.7	9116.12	19234.2	0.698159	0.678447		58.4	3286.5	8324.47	7240.84	7640.81	0.716949	0.513438
58.6	34164	-3760.09	23799.2	2494.52	-0.123671	0.0948713		58.6	9021.93	21648.5	9227.19	19753.4	0.705842	0.681608		58.6	10707.4	7008.36	6660.85	7874.36	0.395601	0.541744
58.8	24205.5	-3053.04	22910.2	182.353	-0.144335	0.00789658		58.8	10239.4	21901	8880.95	20251.5	0.681417	0.695153		58.8	10707.4	7008.36	6980.73	7968.7	0.395601	0.533044
59	24205.5	-3189.72	20015.9	491.765	-0.151777	0.0239795		59	10239.4	21901	8573.69	20627.8	0.681417	0.706395		59	6252.35	7324.66	7527.84	7981.34	0.53949	0.514621
59.2	18409.5	-907.728	20259.2	306.38	-0.0518648	0.0148977		59.2	4637.37	25040.4	9538.31	20212.9	0.843743	0.679397		59.2	3654.93	7239.93	7868.47	8078.14	0.664527	0.506574
59.4	18409.5	-1171.15	19442.7	747.248	-0.0679387	0.0370108		59.4	4637.37	14344.3	10724	20819.2	0.755692	0.660021		59.4	6252.35	8046.67	8198.58	8106.63	0.562743	0.49718
59.6	16004	-736.932	19933.7	1326.36	-0.0482695	0.0623875		59.6	12545.4	10325.3	10167.4	17490.7	0.451465	0.632389		59.6	14485.9	10971.2	7549.54	7723.62	0.430968	0.505699
59.8	18805	3184.88	19279.6	955.098	0.144834	0.0472009		59.8	12545.4	10325.3	10488.1	16085.6	0.451465	0.605319		59.8	14776.9	10950.6	8062.67	8320.89	0.425637	0.50788
60	16004	3383.75	20151.8	997.273	0.174531	0.0471546		60	12545.4	15651.2	10036.7	15547.5	0.555074	0.6077		60	14776.9	7639.44	6144.2	9408.86	0.340797	0.604953
60.2	18805	2162.11	20158.2	970.978	0.103119	0.0459544		60.2	10540.9	20199.3	10162.7	14767.1	0.657097	0.592348		60.2	3901.31	8411.61	6660.75	8725.8	0.683153	0.567106
60.4	18918.1	2154.08	20715.2	588.635	0.102224	0.0276305		60.4	10540.9	15793.5	9986.33	14650.5	0.599729	0.594659		60.4	3901.31	7587.9	6038.03	8797.22	0.660437	0.592994
60.6	20103.7	572.678	20958.8	1165.32	0.0276972	0.0526718		60.6	10097.5	12233.1	9830.01	14883.1	0.547818	0.602236		60.6	3901.31	9532.45	6176.12	8560.09	0.709589	0.580888
60.8	20154.7	5145.46	21264.7	-781.643	0.203376	-0.0381605		60.8	8745.09	8822.13	9999	15676.1	0.502193	0.610556		60.8	6735.87	11189.4	5123.45	8948.7	0.624224	0.635916
61	20154.7	-191.996	22012.7	-1330.91	-0.00961774	-0.0643515		61	8745.09	12329.1	10191.4	16470.2	0.585033	0.61775		61	1772.87	12455.5	6172.69	9620.96	0.875398	0.609167
61.2	26311.7	-3103.79	21109	-1263.63	-0.133738	-0.0636737		61.2	9706.28	18422.4	10325.8	16349.7	0.654933	0.612912		61.2	2963.86	15976.8	6839.35	10009.9	0.843519	0.594086
61.4	26311.7	-3103.79	20639.3	-1036.84	-0.133738	-0.0528937		61.4	12105.3	19442.4	9998.72	16441.3	0.616286	0.621833		61.4	2963.86	15976.8	8411.15	7959.6	0.843519	0.486209
61.6	18691.2	-2562.73	21872	-486.279	-0.158895	-0.0227385		61.6	11898.4	18266.8	10207.3	16441.9	0.605558	0.616975		61.6	9042.43	6540.78	8164.6	6513.13	0.419733	0.443742
61.8	18691.2	-731.634	21949.9	-341.795	-0.0407379	-0.0158179		61.8	11898.4	17109.7	9771.32	16258	0.589824	0.624603		61.8	9772.54	2158.56	8239.88	3084.06	0.180919	0.272349
62	21753.2	-53.6796	21916.9	-477.746	-0.00247377	-0.0222838		62	7131.45	13880	10325.8	16904.9	0.660593	0.620803		62	9772.54	-23.8107	8150.24	1222.99	-0.00244244	0.130477
62.2	23025.7	-144.027	21806.5	-762.215	-0.00629444	-0.0362196		62.2	7131.45	13880	9620.33	17464.3	0.660593	0.644805		62.2	9657.55	-15.646	8102.53	-112.406	-0.00162271	-0.0140681
62.4	23025.7	-1199.17	21774.9	-476.575	-0.054941	-0.0223762		62.4	8519.45	13781.5	9066.65	20103	0.617978	0.689175		62.4	8462.61	-3424.5	8389.32	301.464	-0.679717	0.0346878
62.6	21366.3	-1081.35	22011.9	-88.431	-0.0533082	-0.00403362		62.6	8519.45	23133.1	9039.27	19117.8	0.730844	0.67897		62.6	8462.61	-3424.5	8376.01	980.789	-0.679717	0.104821
62.8	21366.3	-563.187	21960.2	241.967	-0.0270723	0.0108983		62.8	7329.86	21105.1	9110.12	18959.7	0.742224	0.675448		62.8	4932.42	89.2617	8895.48	1046.02	0.0177753	0.105217
63	20612.3	440.467	22072.9	148.463	0.0209221	0.00668112		63	7329.86	21105.1	9013.96	17992	0.742224	0.666224		63	8795.42	3081.53	7916.9	480.287	0.259455	0.0571962
63.2	20612.3	440.467	21870.1	202.753	0.0209221	0.00918564		63.2	10157.1	19076.8	8803.2	17392.2	0.652558	0.663942		63.2	6905.59	-50.8336	8948.65	779.647	-0.00741581	0.0801422
63.4	20612.3	440.467	21538	194.175	0.0209221	0.00893492		63.4	10157.1	18390.3	9353.06	16896.1	0.644203	0.643681		63.4	11204.3	2910.5	8782.33	-126.736	0.206202	-0.0146421
63.6	26115.6	992.934	21177.7	51.6101	0.036628	0.00243108		63.6	10157.1	16477.3	9832.69	16915.3	0.618648	0.632395		63.6	11671.3	24.5161	9582.13	-23.8626	0.00209614	-0.00249654
63.8	26115.6	992.934	22430.9	222.162	0.036628	0.00980714		63.8	12379.5	16319.5	10126.2	16942.7	0.568644	0.62591		63.8	11671.3	24.5161	10127.9	-198.092	0.00209614	-0.0199492
64	25964.8	364.506	23442.8	383.548	0.0138441	0.0160976		64	17717.2	17182.8	10408	17051.3	0.492343	0.620966		64	10304.3	121.573	10458.6	-319.745	0.0116607	-0.0315365
64.2	16964.6	1003.52	24283.1	113.75	0.0558499	0.00466248		64.2	12379.5	17561.7	11007.8	16969.6	0.58654	0.606547		64.2	5976.59	-477.488	10858.4	-265.818	-0.0868301	-0.0250948
64.4	20182.5	132.269	22494.4	187.583	0.00651096	0.00827013		64.4	10628.5	17010.6	11060.6	16804.4	0.615453	0.603066		64.4	10304.3	2777.37	11406.7	-1643.48	0.212309	-0.168333
64.6	20182.5	-163.803	22412.3	45.5716	-0.00818249	0.00202921		64.6	9730.12	16584.4	10431.2	16942.1	0.630237	0.618926		64.6	20159.1	-2476.68	11472.7	-1033.73	-0.140064	-0.0990253
64.8	29814.1	-3001.43	21890.6	13.6595	-0.111941	0.000623598		64.8	8917.38	16550.5	9834.89	16739	0.649858	0.629904		64.8	20159.1	-1801.35	12880.2	-1009.92	-0.0981246	-0.0850799
65	29814.1	-1635.03	23743.3	-880.404	-0.0580229	-0.0385079		65	4803.69	16842.6	9583.92	16571	0.778082	0.63357		65	16105	-2188.84	11989.5	-815.287	-0.157287	-0.0729615
65.2	16899.2	-742.04	25526.8	-1067.61	-0.0459264	-0.0436486		65.2	4803.69	13844	8284.49	16666.6	0.742398	0.667971		65.2	12522	-1259.12	10840.4	-883.898	-0.111793	-0.0887756
65.4	16899.2	-718.075	25099	-964.09	-0.0443773	-0.0399458		65.4	4803.69	14738.4	7592.69	15643.8	0.754187	0.673244		65.4	8805.03	-2384.65	11266.2	-252.078	-0.371419	-0.0228868
65.6	34193.2	-1969.91	23712.4	-899.477	-0.0611332	-0.0394284		65.6	7847.6	14522.3	6797.77	15453.3	0.649189	0.694497		65.6	8805.03	175.84	11960	-546.519	0.0195794	-0.0478836
65.8	34193.2	-2292.33	24961.6	-1240.2	-0.0718578	-0.0522819		65.8	3820.98	18990.3	7531.73	15003.9	0.832496	0.665786		65.8	10992.3	-656.201	12249.6	-78.2351	-0.0634865	-0.00642779
66	23515.9	-1767.51	26362.5	-1535.09	-0.0812706	-0.0618306		66	8063.6	18689.1	6328.02	15093.8	0.698587	0.704599		66	10992.3	20.5455	13062.7	47.9451	0.0018656	0.00365696
66.2	23515.9	-1767.51	26842.5	-1521	-0.0812706	-0.0600675		66.2	870.392	12441.6	8073.42	15362.3	0.934616	0.655508		66.2	10992.3	152.396	14415.8	197.815	0.0136744	0.0135364
66.4	35980.2	1997.18	24828.4	-1621.4	0.0525886	-0.069867		66.4	15023.4	11436.7	6681.21	14191.7	0.432225	0.679909		66.4	13696	-39.5698	14784.8	328.023	-0.00289752	0.021705
66.6	35980.2	1997.18	21566.8	-742.11	0.0525886	-0.035636		66.6	15023.4	10577.4	8865.28	13889.8	0.413168	0.610405		66.6	13696	-39.5698	15221.1	285.859	-0.00289752	0.0184342
66.8	19639.3	322.19	22158.4	-178.154	0.0161406	-0.00810518		66.8	15023.4	11063.4	9100.77	14099.4	0.4241	0.607729		66.8	13812	1057.74	16052.7	202.209	0.0711335	0.0124398
67	17091.6	-6682.82	22169.6	-34.5745	-0.642036	-0.00156198		67	13736.2	11154.8	8604.23	15457	0.448145	0.642402		67	17244.3	1969.09	15906.1	537.782	0.102485	0.032704
67.2	17091.6	-6682.82	22476.9	-317.534	-0.642036	-0.0143296		67.2	9706.22	15979	7528.49	15378.1	0.622109	0.67134		67.2	17244.3	3336.42	16468.1	1035.04	0.162114	0.0591347
67.4	20564.6	-3057.16	22316.1	768.031	-0.174621	0.0332709		67.4	51.9517	16664.5	8194.77	15488.6	0.996892	0.653986		67.4	18582.3	3241.42	16264.1	1633.96	0.148528	0.0912927
67.6	20564.6	4427.43	22347	296.627	0.177154	0.0130998		67.6	51.9517	14447.1	8744.03	15390.5	0.996417	0.637697		67.6	17812.3	2477.07	16331.8	2177.82	0.122087	0.117659
67.8	20303.2	1362.1	22412.5	1359.54	0.0628702	0.0571908		67.8	6827.91	13966	8550.12	15328	0.671638	0.641926		67.8	17812.3	2477.07	15826.1	1999.51	0.122087	0.11217
68	20303.2	4830.66	22890.5	922.763	0.192197	0.0387499		68	6827.91	16559.4	9293	15354.2	0.70805	0.622959		68	16192.5	2592.07	15240.6	1810.51	0.13799	0.106181
68.2	28495.2	780.469	21707.1	1606.74	0.0266593	0.0689178		68.2	10975	18634	8947.46	15764.7	0.629336	0.637933		68.2	13706.5	-1733.45	15214.8	1971.88	-0.14478	0.114733
68.4	28495.2	3431.37	20706.3	751.057	0.107477	0.0350023		68.4	10975	18634	9263.38	16530.3	0.629336	0.640867		68.4	13706.5	-1844.09	15188.2	982.102	-0.155457	0.0607347
68.6	16980.4	-1617.76	21739.2	1812.99	-0.105305	0.0769777		68.6	10975	18634	9525.64	16854.6	0.629336	0.63891		68.6	14898.6	-1928.73	15051.6	1377.48	-0.148709	0.083844
68.8	16980.4	2891.78	22470.1	1151.15	0.145519	0.0487337		68.8	14604.7	16800.4	8568.81	17231.6	0.534958	0.66788		68.8	14898.6	2140.22	15173.6	1066.26	0.125609	0.0656571
69	26210.6	1380.79	21271.2	1554.87	0.0500441	0.0681181		69	8359.6	16977.4	8939.51	16999.1	0.670063	0.655359		69	14898.6	2782.58	15296.1	1429.35	0.157375	0.0854595
69.2	26210.6	2236.44	20051.9	1695.61	0.0786176	0.0779678		69.2	4187.71	17156.5	8913.09	16868.9	0.803801	0.65429		69.2	16820	2646.16	14995.1	1526.03	0.135936	0.092368
69.4	18473.9	4431.52	20487.8	1209.14	0.19347	0.0557289		69.4	4187.71	11518.8	9198.06	17367.2	0.733377	0.653756		69.4	16820	2646.16	14998	1257.64	0.135936	0.0773667
69.6	17702.8	4486.27	20902.2	764.419	0.202183	0.035281		69.6	11986	10965.1	8617.92	18725.5	0.477758	0.684826		69.6	15131	-316.169	14972.4	1692.92	-0.0213414	0.101584
69.8	18076.8	776.709	21647	407.838	0.041197	0.018492		69.8	15037.6	20784	8928.96	18087.7	0.580209	0.669502		69.8	13978.5	-234.341	14580.1	1611.46	-0.0170502	0.0995243
70	18076.8	-3226.44	22830.2	667.804	-0.217262	0.0284197		70	15037.6	21202.7	8345.63	18688.4	0.585058	0.691291		70	13339.3	3028.33	14228.6	1169.13	0.185019	0.0759287
70.2	23905.5	-4063.46	22278.3	55.4847	-0.20479	0.00248434		70.2	10153.5	21549.4	7687.96	18565.4	0.679729	0.707162		70.2	12989.3	3157.73	14132.6	1553.8	0.195561	0.0990538
70.4	24153.3	-3657.87	22124	613.687	-0.178472	0.0269899		70.4	2374.23	19132.9	7504.19	18797.2	0.889607	0.714685		70.4	12989.3	3053.18	13941.4	1765.47	0.190318	0.112401
70.6	24153.3	1524.56	21897	-409.16	0.0593724	-0.0190415		70.6	1293.54	19209.7	6391.25	18926	0.93691	0.747554		70.6	12989.3	3157.73	13616	1811.81	0.195561	0.117438
70.8	22292.9	1656.65	22084	260.331	0.0691727	0.0116509		70.8	1293.54	21032	6171.67	18815.4	0.94206	0.753006		70.8	12572.8	1931.54	13358.3	1957.14	0.13317	0.127788
71	22292.9	1656.65	21967.4	504.905	0.0691727	0.0224679		71	4342.76	20815.6	5805.29	18871.3	0.827383	0.764745		71	9136.41	-833.412	13110	1873.47	-0.100375	0.125035
71.2	20978.9	1713.06	22096.7	568.484	0.075492	0.0250818		71.2	7221.76	20611.1	5517.74	18554	0.740531	0.770779		71.2	9136.41	-2309.08	11988.1	1319.47	-0.338212	0.0991519
71.4	20612.2	1073.52	22113.8	661.833	0.0495033	0.0290588		71.4	4342.76	16987.4	6067.86	18975.2	0.796403	0.757703		71.4	11617.8	-1009.59	11446.7	803.814	-0.0951707	0.0656147
71.6	20612.2	1073.52	22443.3	470.28	0.0495033	0.020524		71.6	1365.33	18317.4	6674.11	18191.7	0.930633	0.731595		71.6	13710.2	5123.2	11897.2	193.272	0.272028	0.0159854
71.8	23985.7	-828.764	22453.8	583.108	-0.035789	0.0253119		71.8	1365.33	12637	8535.52	18637.5	0.902493	0.685883		71.8	14214.4	5087.4	12836.6	-69.2622	0.263571	-0.00542497
72	27969.7	-2891.38	21454.8	575.242	-0.115294	0.0261117		72	13270.8	16002.7	7890.92	17124.8	0.546662	0.684561		72	19849.6	-2082.3	13044.8	470.73	-0.117198	0.034829
72.2	23985.7	-2608.52	21147.5	576.532	-0.122023	0.0265389		72.2	13270.8	16002.7	9178.26	17540.3	0.546662	0.656484		72.2	19849.6	-2757.85	12836.4	473.964	-0.161355	0.0356086
72.4	20788.7	-639.863	21419	1248.72	-0.0317568	0.0550879		72.4	13635.8	21634.2	8126.46	17225.3	0.613388	0.679452		72.4	10713.5	-1433.64	13770	823.345	-0.154489	0.0564192
72.6	18783.9	7048.78	21152.8	726.497	0.272863	0.0332048		72.6	6287.06	22745.1	9839.16	17905.7	0.783445	0.64537		72.6	10713.5	-149.29	12726.8	1137.33	-0.0141317	0.0820335
72.8	20788.7	5890.39	20285.2	2452.96	0.220787	0.107879		72.8	6287.06	22155.9	10185.3	17753.6	0.778959	0.635445		72.8	10713.5	242.564	12408.1	1459.21	0.0221396	0.105226
73	19687.9	5968.55	20203.8	1954.19	0.232633	0.0881935		73	6287.06	16871	11603.4	17563.7	0.728516	0.602175		73	10410.1	-64.2491	12208.2	1979.34	-0.00621014	0.139513
73.2	19687.9	5611.19	19912.2	657.422	0.221794	0.0319608		73.2	11691.6	11635.7	11818.7	17651.4	0.498803	0.59896		73.2	10410.1	4932.11	12243.2	1168.17	0.321474	0.0871029
73.4	19432.3	-636.32	19755.9	1139.81	-0.0338541	0.0545476		73.4	12804.6	11556.7	12501.5	17602.3	0.474388	0.584721		73.4	14764.2	1381.27	11597.5	1414.59	0.0855517	0.108714
73.6	19432.3	-636.32	19566.7	1427.39	-0.0338541	0.0679901		73.6	14634.2	14637.6	12625.7	18149	0.500059	0.589738		73.6	14764.2	1381.27	11552.5	1460.8	0.0855517	0.112254
73.8	19432.3	995.407	19270.5	1378.04	0.0487284	0.0667379		73.8	14634.2	19184.3	12793	17744	0.567273	0.581065		73.8	11325.5	1625.42	11644.9	1456.7	0.125506	0.111185
74	15894.3	1246.61	19656.4	1371.7	0.0727271	0.0652317		74	14634.2	19184.3	12826	18551.6	0.567273	0.591237		74	11325.5	1457	11129.2	1562.36	0.113983	0.123102
74.2	15894.3	1246.61	19029.7	1382.27	0.0727271	0.0677186		74.2	16720.5	19036.2	12138.4	18886.6	0.532381	0.608755		74.2	11325.5	1636.78	9959.58	1549.82	0.126273	0.134657
74.4	22104.2	496.793	18069.1	1473.71	0.021981	0.0754096		74.4	16720.5	18382.4	10553.7	19403.7	0.523672	0.647709		74.4	2084.81	2113.09	10644	1544.47	0.503368	0.126715
74.6	22104.2	496.793	19169.5	1443.04	0.021981	0.0700081		74.6	7412.3	25109.9	11854	18728.6	0.772085	0.612394		74.6	2084.81	1659.11	10738.1	1621.09	0.443147	0.131165
74.8	18875.2	726.052	19866.6	1456.14	0.0370411	0.0682904		74.8	7412.3	21073.7	11413.4	19965.7	0.739791	0.636274		74.8	7384.16	-833.43	12409.4	2090.41	-0.127227	0.144168
75	18616.3	3660.62	19635.2	1051.39	0.164324	0.0508248		75	11899.5	25350.2	10622.1	18855.9	0.680548	0.63966		75	11444.7	994.556	13112	2035.8	0.0799532	0.134396
75.2	18616.3	3660.62	19765	1159.76	0.164324	0.0554252		75.2	11899.5	20755.1	10538.3	19084.4	0.635595	0.644248		75.2	15196.2	2212.06	13091.6	1557.35	0.12707	0.106311
75.4	22559	2748.67	19543.1	1723.26	0.10861	0.081032		75.4	11414	18535.1	10791.2	18643.6	0.618886	0.633387		75.4	15246.2	3232.19	13218.1	1758.37	0.174918	0.117409
75.6	22559	-2710.48	20258.8	2095.41	-0.136559	0.0937367		75.6	11414	11458.9	10829.3	18996.2	0.500981	0.63691		75.6	15246.2	3232.19	12976.7	2191.74	0.174918	0.144493
75.8	26328.5	2481.03	19371	605.139	0.0861184	0.0302931		75.8	11414	18535.1	10622.3	17735.6	0.618886	0.62542		75.8	14570.7	3280.15	12852.9	2397.53	0.183754	0.15721
76	20418.2	-3128.13	18303.6	1475.86	-0.18092	0.0746157		76	8273.17	13830.6	10676.8	19524.2	0.625713	0.646475		76	13353.8	5683.84	12716.5	2032.81	0.298559	0.137824
76.2	15134.2	1533.39	17911.6	674.032	0.0919982	0.0362663		76.2	8273.17	20644.2	10013.3	18999.8	0.713904	0.65487		76.2	12560.6	464.406	12580.5	2502.43	0.035655	0.165912
76.4	14025.2	1612.13	17275.3	944.26	0.103095	0.0518268		76.4	5439.68	20845.4	9895.45	18523.7	0.793051	0.651804		76.4	12560.6	3159.41	12385.6	1853.96	0.200981	0.130198
76.6	14616.5	1570.15	17135.4	1171.23	0.0970027	0.0639786		76.6	7632.42	20689.7	8634.04	17757.7	0.730514	0.672851		76.6	10142.2	1151.51	12772.3	2041.37	0.10196	0.137802
76.8	14616.5	1700.15	17894.1	1141.54	0.104197	0.0599685		76.8	7632.42	18316.4	8773.27	17892	0.705866	0.670985		76.8	10142.2	3331.11	12743.4	1373.14	0.247237	0.0972718
77	15010.2	-2265.85	19481.3	1520.33	-0.177792	0.0723909		77	12530.4	17968.6	8487.3	17886.5	0.589154	0.678192		77	14574.1	1156.29	12042.6	1582.12	0.0735066	0.116121
77.2	18400	1759.67	20242.5	895.3	0.0872868	0.0423554		77.2	16677.5	17674.2	9747.81	17488.3	0.514507	0.6421		77.2	16801.4	998.153	12900	1500.85	0.0560775	0.104219
77.4	18400	1759.67	21701.2	1401.65	0.0872868	0.0606699		77.4	16677.5	15125.6	10804	17789.8	0.475602	0.622155		77.4	16801.4	998.153	13083.9	1325.38	0.0560775	0.0919809
77.6	21591.2	8158.94	21853.2	1199.46	0.274248	0.0520315		77.6	14181.5	15302.9	9509.82	17915.1	0.519016	0.653242		77.6	11792.5	613.102	13297.2	1252.13	0.0494215	0.0860611
77.8	22821.2	8071.61	21726.9	2076.51	0.261278	0.0872359		77.8	2011.23	18171.4	9897.8	17478.6	0.900348	0.638456		77.8	10335.2	716.564	12103.4	1029.65	0.0648368	0.0784014
78	22970.2	933.968	21767.2	2904.14	0.0390713	0.117713		78	2011.23	18171.4	9622.9	17783.7	0.900348	0.648884		78	6807.71	433.183	12109.3	984.18	0.0598246	0.0751659
78.2	22970.2	-1859.09	21723.3	2201.96	-0.088062	0.092035		78.2	7230.65	17800.8	10351.3	17904.7	0.711137	0.633662		78.2	6807.71	-2616.79	12665.8	853.202	-0.624396	0.0631114
78.4	22970.2	-1859.09	21652.3	2116.46	-0.088062	0.0890438		78.4	12234.6	18564.5	10069.4	17866	0.602762	0.639546		78.4	12977.7	-4.88702	12638.4	125.955	-0.000376712	0.00986776
78.6	20711.6	5242.09	21986.1	920.931	0.201979	0.040203		78.6	12234.6	22815.1	9839.23	17776.2	0.650936	0.643705		78.6	12977.7	1939.03	13771.5	204.535	0.12999	0.0146347
78.8	22526.6	5113.22	21439.4	172.812	0.184995	0.00799605		78.8	12234.6	22815.1	9101.87	18165.6	0.650936	0.6662		78.8	13191.7	3870.68	15320.1	682.161	0.226854	0.042629
79	22526.6	1534.29	21636.6	-849.929	0.0637668	-0.0408882		79	10041.7	17480.1	8817.4	18476.6	0.635135	0.676948		79	17209	3585.45	15376.1	1287	0.172424	0.0772364
79.2	22526.6	-4927.1	21668.3	-701.937	-0.279957	-0.0334793		79.2	7933.71	14354	9069.65	17657.3	0.644032	0.660655		79.2	17672.7	1110.04	15853.3	1560.08	0.0590989	0.0895906
79.4	21859.8	-5833.1	21676.9	-1177.67	-0.363961	-0.0574492		79.4	9039.71	15476.7	8880.05	16440.1	0.631279	0.649289		79.4	17672.7	-1963.35	15989.5	1481.85	-0.12498	0.084816
79.6	17402.8	-5516.65	21879	-523.603	-0.464124	-0.0245186		79.6	7933.71	11783.5	9084.37	16655.8	0.597624	0.647074		79.6	18803.4	-2043.63	15663.7	1362.22	-0.121937	0.0800084
79.8	20221.3	-1595.42	20414	-488.845	-0.0856563	-0.0245341		79.8	6358.72	11895.3	9847.85	15712.5	0.651653	0.614721		79.8	18803.4	-2043.63	15063.4	2662.94	-0.121937	0.150225
80	16723.3	-1202.62	20792.4	-7.39987	-0.0774853	-0.000356019		80	6358.72	11895.3	10963	15680.6	0.651653	0.588531		80	15986.2	5078.93	15044.4	2357.2	0.241107	0.135459
80.2	20221.3	-553.989	19891.6	438.755	-0.028168	0.0215812		80.2	12281.1	16895.7	10601.6	15035.7	0.579079	0.586479		80.2	14170.4	5207.85	14448.8	2737.88	0.268747	0.159303
80.4	22679.5	-728.521	20010.2	1205.43	-0.0331885	0.0568181		80.4	12281.1	20228.9	10592.1	15701.2	0.622235	0.597156		80.4	14804.5	3888.12	13126.8	2857.43	0.208003	0.178765
80.6	25629.5	-937.971	20639.5	2520.61	-0.0379875	0.108834		80.6	12281.1	16895.7	10324.6	17155	0.579079	0.624281		80.6	10989.5	3696.11	13143.5	2838.14	0.251683	0.177588
80.8	25629.5	6862.89	21804.8	2067.92	0.211215	0.0866228		80.8	9056.09	20457.8	10829.8	16573.3	0.693159	0.604796		80.8	10989.5	3696.11	11693.6	2768.02	0.251683	0.191404
81	22466	7087.5	22489.7	2860.09	0.23982	0.112825		81	10551.5	20234.6	10755.6	17195	0.657264	0.615193		81	9052.51	3833.64	11432.5	2642.37	0.297501	0.187738
81.2	15912.5	3448.06	22390	3582.47	0.178097	0.137933		81.2	10551.5	20234.6	10963.4	17226.7	0.657264	0.611091		81.2	9052.51	1203.46	11002.1	3030.49	0.117342	0.21596
81.4	22466	2982.77	20639	3620.59	0.117207	0.149244		81.4	11586.1	17363.9	10930	16812.9	0.599788	0.606024		81.4	12187.8	980.853	10418.2	3070.18	0.0744839	0.227617
81.6	25103	7013.69	20937.8	2780.17	0.218382	0.117218		81.6	11769.1	10392.1	10883.7	16725.2	0.468932	0.605789		81.6	14193.8	1098.37	9687.09	3472.2	0.0718257	0.263859
81.8	25103	7013.69	20775.5	1512.79	0.218382	0.067874		81.8	11586.1	8478.32	10656.9	15796.5	0.422554	0.597145		81.8	12187.8	4566.63	9270.23	3372.66	0.272562	0.266763
82	13623.7	-653.618	21508.3	2046.25	-0.0503945	0.0868728		82	9539.71	8623.62	11023	17263.6	0.474782	0.610309		82	8041.05	5549.78	9767.44	3569.82	0.408347	0.267658
82.2	9504.5	-361.158	20994.5	2113.56	-0.0394996	0.0914644		82.2	9539.71	17198.4	11096	17143.2	0.643217	0.607071		82.2	8041.05	4861.05	8576.29	3845.32	0.376764	0.309567
82.4	13623.7	2746.1	22473.8	1533.86	0.167755	0.0638905		82.4	12598.6	18918.9	10596.8	17835.7	0.600268	0.627299		82.4	8041.05	1329.14	7755.57	4479.91	0.141848	0.366141
82.6	25827.8	3346.28	21323.3	681.467	0.1147	0.0309691		82.6	12598.6	18971.4	10970.7	18775.4	0.600931	0.63119		82.6	3740.87	1634.46	7869.77	6233.82	0.304067	0.442002
82.8	25827.8	3346.28	21425.6	-668.988	0.1147	-0.0322301		82.8	12076.7	24888	11358.6	17694.8	0.673291	0.609044		82.8	3740.87	8341.73	6973.16	6032.98	0.690392	0.463857
83	23150.8	-1013.86	21772.3	-410.948	-0.0457993	-0.0192379		83	10202.7	19141.5	11502.9	17875.9	0.652309	0.608463		83	4782.67	8267.76	6699.94	6909.57	0.633524	0.507701
83.2	23150.8	-1013.86	21737.7	-302.509	-0.0457993	-0.0141128		83.2	9670.7	17168.3	11138.8	17899.1	0.639678	0.616405		83.2	7346.66	7474.13	6488.36	7428.68	0.5043	0.533783
83.4	23150.8	-495.404	21971.3	-389.675	-0.0218669	-0.0180559		83.4	10202.7	16730.4	10781.9	18143.5	0.621184	0.627252		83.4	7346.66	7474.13	6959.96	8029.55	0.5043	0.535678
83.6	25855.3	-687.42	20928.7	-422.96	-0.0273134	-0.0206264		83.6	9245.7	16798.4	10701.9	18419.2	0.644998	0.632503		83.6	11315.7	7525.17	6574.87	8971.33	0.399407	0.577075
83.8	21944.3	183.647	20923.4	-1018.63	0.00829931	-0.0511753		83.8	8884.51	16824	10344.1	18779.2	0.654414	0.644818		83.8	11315.7	8427.81	6055.41	9850.24	0.426866	0.619292
84	21944.3	-1447.91	19421.7	-800.292	-0.0706421	-0.0429769		84	6378.58	17586.3	10120.5	19321	0.733836	0.656251		84	2349.7	9064.39	7189.44	10978.9	0.79414	0.604288
84.2	14763.3	-938.054	20684.2	-1178.1	-0.067851	-0.0603965		84.2	8884.51	24003.5	9572.47	18451.7	0.729855	0.658421		84.2	2349.7	10986.7	6305.67	11035.8	0.823812	0.636382
84.4	14763.3	-2241.23	21391.8	-1167.2	-0.178983	-0.0577119		84.4	11627.4	19458.6	10059.8	19585.8	0.62596	0.660665		84.4	4699.55	11741.3	6427.6	11213.2	0.714154	0.63564
84.6	17725.3	-2451.53	21706.5	-1307.66	-0.160506	-0.0641045		84.6	21911.8	21381.3	10476.8	18927.4	0.493873	0.643697		84.6	7869.55	12254.9	6275.98	11484.6	0.608955	0.646634
84.8	22449.3	-2786.94	21797.6	-1064.14	-0.14174	-0.0513249		84.8	15390.5	19191.4	12504.3	19222.7	0.554955	0.605878		84.8	8632.55	12200.7	6322.49	12020.2	0.585636	0.655312
85	23577.6	-2668.82	22822.9	-1348.33	-0.127641	-0.0627873		85	15390.5	18476	11470.5	18992.2	0.545553	0.623457		85	8632.55	12200.7	5582.14	12361.2	0.585636	0.688901
85.2	25493.7	-2348.6	23345.2	-1330.79	-0.101473	-0.060451		85.2	13032.6	18643.4	10908.1	18764.9	0.588566	0.632389		85.2	3226.27	14523.5	6114.51	12291.7	0.818236	0.667801
85.4	27188.7	811.974	23455.6	-1444.09	0.0289984	-0.065606		85.4	10196	20453.6	10816.2	18377.7	0.667335	0.629504		85.4	3226.27	14523.5	6211.62	13267.1	0.818236	0.681107
85.6	27188.7	2780.01	22879.3	-235.495	0.0927638	-0.0104		85.6	10196	20453.6	10456	17801.6	0.667335	0.629975		85.6	3226.27	13684.2	7025.6	13718.9	0.809214	0.661327
85.8	22232.7	2371.24	23377.7	893.832	0.0963764	0.0368264		85.8	10196	11670.6	10094.2	18252.1	0.533717	0.643897		85.8	5418.27	13528.6	7225.65	13714.4	0.714028	0.654937
86	20327.8	2506.49	23206.5	1176.33	0.109768	0.0482441		86	7470.21	10402.1	10524	16017.2	0.582023	0.603484		86	7524.44	16326.8	6940.54	13309.1	0.684526	0.657252
86.2	20174.8	1693.08	23276.6	1574.29	0.0774232	0.0633495		86.2	7470.21	10402.1	10512.9	15244.6	0.582023	0.591851		86.2	11958.4	16012	6884.54	13806.2	0.572461	0.667265
86.4	20174.8	490.272	23886.7	1665.21	0.0237246	0.0651696		86.4	6892.2	8190.42	10544.4	17012	0.543037	0.617352		86.4	11958.4	14333.9	7665.39	14027	0.545174	0.646631
86.6	25120.2	1341.97	23429.4	1367.55	0.0507127	0.05515		86.6	15326.2	17859.9	8841.95	15367.3	0.538174	0.63477		86.6	8865.82	10421.2	8221.46	14025.5	0.540323	0.630445
86.8	26944.1	4575.8	23853.5	1335.18	0.145172	0.0530071		86.8	11701.4	16882.5	10891.5	16410.9	0.59063	0.601078		86.8	8865.82	10117.9	7948.01	12244.8	0.532978	0.606393
87	27893	4508.43	24104.4	2174.95	0.139143	0.0827624		87	11701.4	17947.3	10746	16794.5	0.605332	0.609811		87	8865.82	10117.9	7763.11	11034	0.532978	0.587004
87.2	26944.1	-1236.52	24232	2771.77	-0.0480993	0.102644		87.2	9318.42	18116.5	10883.9	17555.6	0.660345	0.617296		87.2	8950.07	4534.18	7657.1	10654	0.336258	0.581833
87.4	25719	-1149.53	23908.1	1604.77	-0.0467871	0.0629004		87.4	8597.86	21407.6	10538.2	17466.2	0.713456	0.623694		87.4	7096.07	4665.81	7579.45	8706.75	0.396689	0.534609
87.6	18102.1	-649.274	24453.2	1351.81	-0.0372017	0.0523854		87.6	8597.86	21407.6	10296	17354.6	0.713456	0.627639		87.6	1699.35	6085.54	7552.83	7898.41	0.781712	0.511183
87.8	24027.1	7429.57	22878.7	680.394	0.236184	0.0288802		87.8	9559.15	15997.5	10515.4	18223.4	0.625963	0.634105		87.8	1699.35	6085.54	7026.08	8283.05	0.781712	0.541053
88	24027.1	2521.86	23112.8	1909.98	0.0949893	0.0763298		88	20602.7	15213.4	9768.9	18035	0.424765	0.64865		88	7984.36	11944	6348.17	7883.68	0.599347	0.553946
88.2	24027.1	2521.86	22637.6	1602.26	0.0949893	0.0661002		88.2	20602.7	18252.3	7690.89	17996.6	0.469755	0.700598		88.2	7984.36	14522.2	6997.63	8471	0.645243	0.547624
88.4	17203.1	2949.56	23433.9	982.719	0.146361	0.040248		88.4	6030.15	23207.2	8211.12	17409.2	0.793751	0.679508		88.4	12470.4	14203.7	6054.78	7063.15	0.532491	0.538435
88.6	17203.1	-5424.4	23090.6	1688.02	-0.460528	0.068124		88.6	6030.15	23207.2	7491.74	16395.9	0.793751	0.686376		88.6	2065.35	3631.35	7899.22	7995.71	0.637448	0.503035
88.8	22348.5	-5789.73	22773.7	2495.46	-0.349647	0.098755		88.8	3876.3	17347	8558.9	13966	0.817356	0.620025		88.8	6708.58	3301.68	7628.27	7954.9	0.32983	0.51048
89	27478.5	2227.98	22501.3	2467.28	0.0749997	0.0988154		89	5281.83	9880.78	7887.27	14029.1	0.651654	0.640119		89	6708.58	6200.45	8042.04	8160.39	0.480319	0.503652
89.2	27478.5	4451.55	23012	2134.09	0.139416	0.0848679		89.2	5281.83	9880.78	7715.34	13553.3	0.651654	0.637244		89.2	7501.58	7029.12	8268.63	8608.28	0.483743	0.510063
89.4	27478.5	4422.82	22732.4	2286.44	0.138641	0.0913887		89.4	5454.79	9868.5	7615.94	14522	0.64402	0.655978		89.4	7501.58	7029.12	8773.34	9616.91	0.483743	0.522935
89.6	21392.5	4854.93	23422.9	1899.34	0.184968	0.0750067		89.6	5454.79	13348.1	7754.29	15019.5	0.709896	0.659508		89.6	9442.83	11952.2	8376.17	9058.92	0.558643	0.51958
89.8	19795.5	3126.16	22921.3	1756.31	0.136385	0.0711703		89.8	5454.79	13348.1	8385.13	15935.9	0.709896	0.655232		89.8	12418.1	11740.9	8033.45	8413.25	0.485985	0.511547
90	21392.5	3012.77	22397.2	1024.32	0.123448	0.0437341		90	11060.5	14190.8	7773.66	16912.2	0.561983	0.685097		90	12418.1	8551.78	8089.79	8597.77	0.407812	0.51522
90.2	18816.5	-1703.84	23111.8	1889.33	-0.0995658	0.0755696		90.2	12348.5	15180.8	8093.61	17788.4	0.551442	0.687288		90.2	8421.51	7192.89	8375.37	8664.01	0.460658	0.50847
90.4	29045.5	2724.8	21189.5	1098.65	0.0857658	0.049293		90.4	14837.5	17577.4	8846.45	18065.6	0.542263	0.671283		90.4	8421.51	6736.15	8261.09	8915.93	0.444405	0.519062
90.6	21122	2994.93	22423.6	901.432	0.124184	0.0386465		90.6	14837.5	17577.4	7214.15	18429	0.542263	0.718672		90.6	8177.51	7210.22	8337.97	9098.07	0.468569	0.521797
90.8	26349	2623.81	20038.3	740.154	0.090561	0.0356212		90.8	292.489	20126.8	8442.57	18072.3	0.985676	0.681591		90.8	4728.57	10166.6	8382.02	8893.31	0.682544	0.514798
91	21122	2994.93	19803.9	-623.105	0.124184	-0.0324859		91	292.489	17379.5	6853.49	18499.4	0.983449	0.729676		91	4728.57	10573.6	7483.9	9494.26	0.690987	0.559204
91.2	22109.6	-2651.5	17851.9	-241.782	-0.136267	-0.0137297		91.2	5086.06	20268.7	7047.28	17822.3	0.799404	0.71663		91.2	4728.57	12392.7	7214.88	9484	0.723819	0.567942
91.4	16847	-3789.93	17642.1	-1133.75	-0.29026	-0.0686775		91.4	5784.06	16989.6	7920.99	18418.6	0.74602	0.699275		91.4	13069.4	9981.39	6256.75	10171.8	0.433017	0.619153
91.6	14672.7	-4693.09	17739.7	-1399.03	-0.470267	-0.0856163		91.6	8914.88	19996.8	7343.06	17776.9	0.691652	0.70768		91.6	3416.11	9696.86	8049.07	10046.4	0.739486	0.555189
91.8	14672.7	-4693.09	18352.9	-1016.85	-0.470267	-0.0586552		91.8	9289.26	18544.7	7152.89	17874.1	0.666262	0.714193		91.8	8947.04	9304.16	7209.1	10103.3	0.509783	0.583587
92	16569.7	-2876.83	18936	-376.467	-0.210096	-0.0202843		92	8914.88	18571.3	6835.5	17616.1	0.67566	0.720448		92	8947.04	14245.1	7142.26	9815.12	0.614221	0.578811
92.2	19751.8	983.544	18684.8	-894.793	0.0474331	-0.0502976		92.2	9289.26	17363.8	6018.83	17517.4	0.651475	0.744273		92.2	8947.04	14245.1	6865.83	10587.3	0.614221	0.606613
92.4	19751.8	983.544	18250.2	-692.038	0.0474331	-0.0394141		92.4	7841.27	17466.6	5227.48	17497.6	0.690165	0.769969		92.4	3373.04	11174.6	7539	10864.8	0.768138	0.590357
92.6	18684.8	1213.46	18313.7	-1107.56	0.0609833	-0.0643703		92.6	3331.13	14247.1	5621.08	17764.9	0.810497	0.759639		92.6	3373.04	9248.54	7939.29	10391.9	0.732756	0.566896
92.8	17419.8	-898.454	18481.2	-1117.41	-0.0543814	-0.0643527		92.8	3331.13	20376.6	5729.42	16436.7	0.859492	0.741524		92.8	7440.61	8959.74	7798.35	9602.09	0.546314	0.55183
93	18684.8	-2345.42	17992.1	-1041.31	-0.143544	-0.0614315		93	3331.13	14502.1	6076.04	17309.1	0.813207	0.740174		93	11070	8702.05	7076.06	8955.87	0.440119	0.558627
93.2	17761.8	-2279.89	18303.9	-1395.62	-0.147261	-0.0825408		93.2	6503.58	16888	5443.25	16573.5	0.721969	0.752768		93.2	7440.61	2823.01	8095.85	9102.27	0.27505	0.529259
93.4	17761.8	-11.7632	18094.6	-1583.03	-0.000662713	-0.0958743		93.4	1806.58	14820.6	6963	16560.2	0.891347	0.703994		93.4	11713.1	-321.968	7540.29	6642.38	-0.0282649	0.468345
93.6	17761.8	-11.7632	18090.8	-829.144	-0.000662713	-0.0480338		93.6	9366.72	15382.9	6044.74	16125.2	0.621541	0.727345		93.6	6864.8	2863.89	8437.04	3760.62	0.294376	0.308306
93.8	21020.9	-243.157	18081.8	-572.094	-0.0117028	-0.0326729		93.8	9366.72	15382.9	7076.85	15824.6	0.621541	0.690986		93.8	6562.17	-922.086	8226.16	4019.03	-0.163488	0.328213
94	23223.7	-3573.63	18771.6	-406.415	-0.181864	-0.0221296		94	9366.72	15382.9	7542.85	15497.7	0.621541	0.672627		94	6562.17	2839.86	8326.54	2370.45	0.302047	0.2216
94.2	23223.7	-1062.1	19949.1	-1349.49	-0.0479253	-0.0725551		94.2	9623.19	11693.1	7635.43	15763.7	0.548552	0.673688		94.2	10895.3	2443.68	8108.95	2956.36	0.183198	0.267173
[truncated: 29 more rows]

## Sheet: Fig. 3c,d
Figure 3c						Figure 3d
[truncated: 28 more rows]

[truncated: 19 more sheets: Fig. 4a, Fig. 4b,c, Fig. 4d, Supp. Fig. 2a, Supp. Fig. 2c, Supp. Fig. 2d, Supp. Fig. 2g, Supp. Fig. 2h, Supp. Fig. 3b, Supp. Fig. 3d, Supp. Fig. 3e, Supp. Fig. 3f, Supp. fig. 4e, Supp. fig. 5, Supp. Fig. 6b, Supp. Fig. 7, Supp. Fig. 8a,b, Supp. Fig. 9, Supp. Fig. 10a]
